# Supplementary material for: Genome-Wide Association Study of Circadian Behavior in Drosophila melanogaster
Source: Behav Genet. 2018 Oct 19;49(1):60–82. doi: 10.1007/s10519-018-9932-0 (PMC6326971; doi:10.1007/s10519-018-9932-0)
Supplement: Supplementary file 3 — Supplementary material 3 (XLSX 1118 KB) [file 10519_2018_9932_MOESM3_ESM.xlsx]

## Sheet: Table S2
Line	No. of flies	Sex	MESA period (hrs.)	Chi-squared period (hrs.)	Rythmicity Index
DGRP_101	24	Female	21.3511	24.1154	0.126134
DGRP_105	19	Female	24.5227	24.1579	0.438846
DGRP_109	21	Female	25.7795	25.5	0.124519
DGRP_129	24	Female	24.2746	24.4545	0.206834
DGRP_136	22	Female	24.6606	24.0333	0.185832
DGRP_138	18	Female	24.6416	24.25	0.237537
DGRP_142	24	Female	20.6203	25.6	0.089212
DGRP_149	24	Female	24.1229	23.9318	0.303366
DGRP_153	20	Female	N/A*	N/A*	0.0389613
DGRP_158	22	Female	24.943	24.4773	0.361752
DGRP_161	24	Female	25.865	25.2857	0.179234
DGRP_176	23	Female	23.568	23.8571	0.292398
DGRP_177	18	Female	22.3575	23.4118	0.198334
DGRP_181	23	Female	24.5563	24.413	0.412036
DGRP_195	24	Female	24.1471	24	0.274529
DGRP_208	24	Female	24.8244	24.5	0.472556
DGRP_21	24	Female	23.9683	24.4773	0.241483
DGRP_217	23	Female	23.6695	24.5	0.201494
DGRP_227	24	Female	23.921	24.0312	0.132848
DGRP_228	24	Female	24.896	24.7273	0.285502
DGRP_229	23	Female	23.3214	24.5625	0.161213
DGRP_233	24	Female	23.8203	23.6053	0.185165
DGRP_235	22	Female	24.5701	24.2727	0.236336
DGRP_237	18	Female	23.5078	24.0588	0.335354
DGRP_239	23	Female	24.4269	24.225	0.161116
DGRP_256	23	Female	23.2293	24.4167	0.158271
DGRP_26	18	Female	23.8424	24.7059	0.208355
DGRP_28	18	Female	23.1967	24.6538	0.110149
DGRP_280	23	Female	22.5603	23.85	0.214626
DGRP_287	23	Female	24.2359	24.413	0.460206
DGRP_301	24	Female	24.1914	24.4348	0.431501
DGRP_303	17	Female	24.6427	24.3	0.0939254
DGRP_304	13	Female	22.6886	24.6154	0.198961
DGRP_306	23	Female	24.6851	24.4286	0.170943
DGRP_307	5	Female	24.4346	24.125	0.135898
DGRP_309	23	Female	23.3233	23.9118	0.162027
DGRP_310	24	Female	20.3585	23.875	0.166341
DGRP_313	23	Female	24.0817	24.0652	0.425191
DGRP_315	18	Female	16.9739	23.4444	0.373017
DGRP_317	15	Female	24.3036	24.2143	0.294377
DGRP_318	24	Female	23.9649	23.8043	0.203844
DGRP_320	22	Female	24.1327	23.9773	0.297624
DGRP_321	20	Female	24.32	24.6471	0.132296
DGRP_324	22	Female	20.7837	24.0455	0.359549
DGRP_325	19	Female	23.2398	24.1	0.0908348
DGRP_332	24	Female	23.0493	24.5625	0.142414
DGRP_335	23	Female	24.1138	24.0667	0.122366
DGRP_338	24	Female	22.905	23.913	0.308059
DGRP_350	23	Female	25.2224	24.8043	0.360668
DGRP_352	24	Female	23.2844	23.6042	0.295055
DGRP_356	21	Female	24.5441	24.6053	0.179671
DGRP_357	24	Female	24.0132	23.75	0.22797
DGRP_358	23	Female	24.4495	24.7	0.230957
DGRP_359	24	Female	24.251	23.9773	0.200762
DGRP_360	24	Female	22.9137	24.1957	0.281672
DGRP_362	24	Female	24.6546	24.425	0.176347
DGRP_365	24	Female	20.9979	23.9412	0.179344
DGRP_367	22	Female	23.1341	24.525	0.245548
DGRP_370	21	Female	24.3618	23.9286	0.0829646
DGRP_371	21	Female	24.8013	24.7333	0.178142
DGRP_373	16	Female	22.3909	24.4062	0.413961
DGRP_374	24	Female	23.2238	23.7273	0.243917
DGRP_375	22	Female	N/A*	N/A*	0.0709948
DGRP_377	23	Female	24.2561	24.0652	0.511975
DGRP_379	24	Female	24.5579	24.8125	0.387097
DGRP_38	22	Female	23.9712	23.9706	0.171614
DGRP_380	23	Female	23.1118	23.7619	0.236232
DGRP_381	20	Female	24.5398	24.4474	0.307034
DGRP_383	19	Female	23.6286	23.8333	0.393086
DGRP_386	24	Female	24.3788	24.2381	0.322862
DGRP_391	24	Female	24.7663	24.6471	0.169079
DGRP_392	24	Female	24.5558	24.4762	0.269265
DGRP_399	22	Female	23.655	24.2917	0.0905435
DGRP_40	24	Female	23.9915	24.2083	0.240286
DGRP_405	23	Female	23.0159	24.1429	0.142332
DGRP_406	21	Female	23.9443	25.0556	0.182536
DGRP_409	24	Female	22.4748	24.225	0.181711
DGRP_41	24	Female	22.7162	25	0.248851
DGRP_42	16	Female	N/A*	N/A*	0.0241473
DGRP_426	24	Female	23.8809	23.5833	0.319078
DGRP_427	22	Female	24.3143	23.75	0.216817
DGRP_437	24	Female	24.2456	24.1	0.183219
DGRP_439	22	Female	19.7844	24.4286	0.114034
DGRP_440	23	Female	25.0442	24.9286	0.242046
DGRP_441	21	Female	22.9577	23.8684	0.21493
DGRP_443	23	Female	23.5131	24.5789	0.17786
DGRP_45	21	Female	24.5538	24.8095	0.439397
DGRP_461	18	Female	24.6037	24.1667	0.319938
DGRP_486	24	Female	23.4982	23.8043	0.32459
DGRP_49	23	Female	24.7351	24.1875	0.185079
DGRP_491	22	Female	21.5852	24.5833	0.18771
DGRP_492	24	Female	24.7086	24.5	0.264977
DGRP_502	24	Female	22.2327	24	0.268865
DGRP_508	20	Female	24.2061	24.25	0.079492
DGRP_509	15	Female	N/A*	N/A*	0.0342334
DGRP_513	24	Female	22.1068	24.5476	0.240351
DGRP_517	24	Female	23.8044	24.1304	0.308912
DGRP_531	23	Female	23.5731	23.9565	0.404195
DGRP_535	23	Female	23.9431	24.6304	0.38586
DGRP_555	23	Female	22.7261	23.9048	0.278817
DGRP_563	21	Female	22.123	24.1111	0.248429
DGRP_57	16	Female	22.5507	23.9286	0.109834
DGRP_589	12	Female	24.5669	24.1667	0.255004
DGRP_59	23	Female	22.1592	24.9286	0.305992
DGRP_595	23	Female	23.9118	23.7273	0.401356
DGRP_639	21	Female	23.9592	24.2222	0.190193
DGRP_642	24	Female	23.801	23.75	0.196625
DGRP_646	22	Female	24.0651	23.8333	0.269248
DGRP_69	24	Female	24.1078	24.375	0.283363
DGRP_703	21	Female	24.0588	23.8462	0.118095
DGRP_705	15	Female	22.4033	24.1154	0.171337
DGRP_707	18	Female	24.618	24.5	0.175207
DGRP_712	24	Female	23.5795	23.913	0.306193
DGRP_714	24	Female	23.7839	23.6739	0.361365
DGRP_716	23	Female	24.986	24.4318	0.210738
DGRP_721	22	Female	24.8666	24.5294	0.211785
DGRP_727	23	Female	24.2668	23.9615	0.144169
DGRP_73	23	Female	24.379	23.9722	0.158968
DGRP_730	24	Female	21.8861	24.3889	0.146934
DGRP_732	24	Female	23.5403	24.375	0.112404
DGRP_737	21	Female	24.3896	24.6316	0.229723
DGRP_738	24	Female	24.2759	24.3611	0.159089
DGRP_75	24	Female	23.7933	24.1579	0.179499
DGRP_757	16	Female	20.6903	23.9286	0.106607
DGRP_761	22	Female	24.9745	24.7	0.176583
DGRP_765	21	Female	24.4514	24.3571	0.421498
DGRP_774	24	Female	20.4401	23.7708	0.308728
DGRP_776	23	Female	25.3582	25.0714	0.250299
DGRP_783	22	Female	24.5902	24.2619	0.35872
DGRP_786	23	Female	24.6962	24.7381	0.295528
DGRP_787	23	Female	24.5161	24.325	0.222833
DGRP_790	23	Female	24.4583	24.0217	0.315999
DGRP_796	23	Female	24.5935	24.4722	0.200097
DGRP_799	22	Female	24.4511	24.2619	0.244026
DGRP_801	24	Female	25.2495	24.9762	0.205002
DGRP_802	23	Female	23.6982	24.5455	0.279173
DGRP_804	22	Female	23.1532	23.6905	0.351808
DGRP_805	19	Female	24.4509	24.1923	0.163311
DGRP_808	20	Female	22.9725	24.45	0.091913
DGRP_810	22	Female	N/A*	N/A*	0.0675055
DGRP_812	24	Female	20.7982	24.0476	0.183873
DGRP_818	22	Female	24.5107	24.475	0.231124
DGRP_820	24	Female	23.1803	24.5833	0.439186
DGRP_822	24	Female	22.3245	24.4375	0.113313
DGRP_83	24	Female	24.1468	23.8542	0.422033
DGRP_832	24	Female	24.0125	25.2667	0.110905
DGRP_837	23	Female	21.3555	24.225	0.242831
DGRP_85	22	Female	24.8317	24.2778	0.191475
DGRP_852	23	Female	23.4032	24.5455	0.190953
DGRP_855	22	Female	20.5846	24.2812	0.132412
DGRP_857	22	Female	23.9814	24.2273	0.453526
DGRP_859	23	Female	23.6479	23.9783	0.408979
DGRP_861	24	Female	23.5466	23.9375	0.528281
DGRP_879	24	Female	24.6545	24.0833	0.245779
DGRP_88	23	Female	24.8232	24.7174	0.343375
DGRP_882	22	Female	23.632	24.2353	0.155604
DGRP_884	22	Female	21.1413	24.9048	0.245611
DGRP_887	16	Female	25.0257	24.7667	0.359478
DGRP_890	23	Female	23.9497	23.5227	0.278115
DGRP_892	24	Female	30.9196	30.881	0.216209
DGRP_894	20	Female	24.178	24.1111	0.237775
DGRP_897	24	Female	24.6501	24.5	0.302103
DGRP_907	21	Female	24.2952	24.075	0.193216
DGRP_908	21	Female	N/A*	N/A*	0.0766345
DGRP_91	22	Female	23.734	23.625	0.162065
DGRP_911	20	Female	21.5897	23.7667	0.145814
DGRP_93	21	Female	25.559	25.45	0.297405
DGRP_101	24	Male	N/A*	N/A*	0.0715429
DGRP_105	24	Male	24.0212	24.1667	0.30242
DGRP_109	23	Male	25.2063	25.9583	0.0849017
DGRP_129	22	Male	23.9682	25.7778	0.0877767
DGRP_136	24	Male	23.6703	23.8913	0.310719
DGRP_138	23	Male	24.1447	24.025	0.17101
DGRP_142	23	Male	21.0484	24.1154	0.088654
DGRP_149	21	Male	23.402	23.75	0.28077
DGRP_153	8	Male	22.8383	24.9167	0.133755
DGRP_158	24	Male	23.1422	23.8696	0.282884
DGRP_161	24	Male	25.2591	25.3478	0.381946
DGRP_176	22	Male	22.8263	23.9048	0.291268
DGRP_177	15	Male	21.5098	23.0333	0.314094
DGRP_181	23	Male	22.7224	24.1087	0.401431
DGRP_195	24	Male	21.7644	23.1	0.137779
DGRP_208	24	Male	24.3194	24.1458	0.430353
DGRP_21	24	Male	16.0454	24.1667	0.182702
DGRP_217	24	Male	23.5567	23.625	0.310967
DGRP_227	21	Male	23.7394	24.3056	0.16203
DGRP_228	23	Male	22.2925	24.4524	0.230914
DGRP_229	23	Male	23.0695	25.0227	0.365961
DGRP_233	24	Male	24.1424	23.6333	0.118858
DGRP_235	19	Male	22.0228	24.0882	0.181662
DGRP_237	21	Male	22.4605	24.119	0.371571
DGRP_239	21	Male	22.2083	24.7895	0.163895
DGRP_256	22	Male	18.7489	24.175	0.151945
DGRP_26	9	Male	16.2753	24.5	0.129881
DGRP_28	15	Male	15.151	23.6429	0.258785
DGRP_280	24	Male	19.3107	23.5625	0.248713
DGRP_287	20	Male	22.6074	24.05	0.407877
DGRP_301	23	Male	22.7323	24.3261	0.294859
DGRP_303	19	Male	18.9723	24.1053	0.283667
DGRP_304	24	Male	23.2084	24.1458	0.453742
DGRP_306	21	Male	20.0891	24.225	0.203213
DGRP_307	12	Male	23.6551	23.7222	0.0982257
DGRP_309	22	Male	23.034	23.5952	0.239594
DGRP_310	22	Male	20.7617	23.6	0.31568
DGRP_313	23	Male	23.2523	24.087	0.255175
DGRP_315	22	Male	15.326	23.25	0.40847
DGRP_317	24	Male	18.4064	24.1087	0.251463
DGRP_318	23	Male	24.0537	23.8043	0.271007
DGRP_320	24	Male	19.9073	24.3913	0.182063
DGRP_321	21	Male	23.0825	23.9062	0.148288
DGRP_324	24	Male	19.2559	23.7391	0.341765
DGRP_325	20	Male	23.6084	24.1875	0.162923
DGRP_332	18	Male	20.7774	23.8571	0.172055
DGRP_335	21	Male	20.7249	24.95	0.0857482
DGRP_338	24	Male	20.9511	23.913	0.354926
DGRP_350	23	Male	24.074	24.2609	0.310166
DGRP_352	21	Male	20.124	23.2368	0.325273
DGRP_356	21	Male	23.7378	24.5294	0.138934
DGRP_357	24	Male	21.6784	23.6667	0.39102
DGRP_358	16	Male	22.0436	24.0938	0.281118
DGRP_359	24	Male	20.3268	24.3696	0.206195
DGRP_360	22	Male	24.7008	24.2727	0.316966
DGRP_362	23	Male	24.4704	24.587	0.25527
DGRP_365	23	Male	21.022	23.587	0.291935
DGRP_367	7	Male	24.208	24	0.194257
DGRP_370	21	Male	24.3934	24.15	0.192317
DGRP_371	23	Male	24.9877	24.7727	0.321387
DGRP_373	24	Male	19.0902	23.9048	0.195694
DGRP_374	24	Male	19.3346	23.9583	0.449165
DGRP_375	21	Male	24.0795	24.2105	0.170093
DGRP_377	22	Male	24.0756	23.9091	0.549221
DGRP_379	15	Male	24.7816	24.5667	0.490452
DGRP_38	22	Male	23.977	23.9048	0.272339
DGRP_380	24	Male	24.2394	24.0435	0.167814
DGRP_381	24	Male	22.1557	24.3636	0.264395
DGRP_383	15	Male	23.7529	23.5333	0.603956
DGRP_386	24	Male	22.6499	24.087	0.26958
DGRP_391	23	Male	21.4345	24	0.192019
DGRP_392	21	Male	23.7461	24.2	0.2591
DGRP_399	13	Male	24.9619	24.95	0.123887
DGRP_40	23	Male	23.1411	24.4286	0.303643
DGRP_405	23	Male	22.9572	24.3421	0.196026
DGRP_406	23	Male	23.3217	24.8571	0.178611
DGRP_409	24	Male	19.285	23.7368	0.212193
DGRP_41	23	Male	23.8362	23.8261	0.298785
DGRP_42	14	Male	17.5579	24.1429	0.0919752
DGRP_426	19	Male	22.3586	23.3947	0.347691
DGRP_427	24	Male	23.4086	23.8409	0.235593
DGRP_437	23	Male	23.9835	24.0227	0.261436
DGRP_439	24	Male	15.8133	24	0.2436
DGRP_440	24	Male	24.1182	24.9167	0.300082
DGRP_441	24	Male	23.6013	23.7917	0.305666
DGRP_443	23	Male	19.9229	23.913	0.244575
DGRP_45	20	Male	24.7107	24.575	0.345315
DGRP_461	17	Male	21.9695	23.9412	0.439564
DGRP_486	24	Male	23.3616	23.6458	0.313411
DGRP_49	19	Male	21.1029	24.2	0.152661
DGRP_491	24	Male	19.5332	23.8542	0.178889
DGRP_492	24	Male	23.9209	24.5625	0.220819
DGRP_502	22	Male	17.2195	23.6471	0.172143
DGRP_508	23	Male	20.5505	24.2941	0.134093
DGRP_509	18	Male	20.9637	24.0312	0.135876
DGRP_513	20	Male	22.4748	24.1	0.398374
DGRP_517	23	Male	24.2017	24.1364	0.164303
DGRP_531	22	Male	17.179	23.9762	0.275932
DGRP_535	24	Male	19.3134	24.0625	0.355828
DGRP_555	24	Male	22.5823	23.8182	0.249977
DGRP_563	23	Male	23.6241	23.9348	0.362179
DGRP_57	22	Male	21.6385	24.55	0.211295
DGRP_589	17	Male	24.2526	24	0.264483
DGRP_59	13	Male	18.4976	24.0769	0.371841
DGRP_595	24	Male	24.1342	23.6458	0.450353
DGRP_639	19	Male	20.8163	23.6562	0.148306
DGRP_642	24	Male	23.689	23.6818	0.242375
DGRP_646	19	Male	23.5563	24.6111	0.188149
DGRP_69	22	Male	23.0505	24.0909	0.297354
DGRP_703	22	Male	23.9278	23.6471	0.21699
DGRP_705	15	Male	23.3834	24.1	0.246646
DGRP_707	23	Male	20.908	24.3571	0.164971
DGRP_712	24	Male	21.8509	23.5	0.305087
DGRP_714	24	Male	22.7097	23.5833	0.244065
DGRP_716	22	Male	24.285	24.1905	0.189228
DGRP_721	23	Male	24.3404	24.1818	0.369671
DGRP_727	17	Male	20.104	23.5625	0.291734
DGRP_73	16	Male	19.8383	24.5667	0.19432
DGRP_730	19	Male	20.5042	24.0588	0.190227
DGRP_732	24	Male	21.8333	24.0294	0.127546
DGRP_737	24	Male	15.2311	24.2708	0.354598
DGRP_738	21	Male	24.6042	24.225	0.303474
DGRP_75	22	Male	22.3871	24.1429	0.207532
DGRP_757	17	Male	22.9453	23.9583	0.12555
DGRP_761	19	Male	24.2786	25.5357	0.137029
DGRP_765	18	Male	24.177	24.1765	0.374564
DGRP_774	24	Male	18.8611	23.1667	0.318493
DGRP_776	24	Male	24.7541	24.5833	0.336018
DGRP_783	24	Male	20.1669	24	0.294987
DGRP_786	23	Male	24.745	24.3611	0.193066
DGRP_787	24	Male	23.7627	24.1136	0.239842
DGRP_790	19	Male	24.6288	24.2778	0.272675
DGRP_796	22	Male	22.9268	24.4091	0.344658
DGRP_799	23	Male	22.142	24.875	0.127883
DGRP_801	23	Male	22.5559	24.8095	0.159837
DGRP_802	20	Male	22.9798	24.0263	0.275761
DGRP_804	22	Male	21.8734	23.6429	0.278229
DGRP_805	22	Male	22.3251	24.0455	0.345491
DGRP_808	21	Male	23.6045	24.0238	0.241992
DGRP_810	23	Male	19.9097	23.7619	0.172136
DGRP_812	24	Male	19.5119	23.9091	0.202538
DGRP_818	21	Male	23.979	23.9524	0.34123
DGRP_820	23	Male	21.3446	24.4783	0.424769
DGRP_822	24	Male	18.4875	24.2	0.134212
DGRP_83	20	Male	19.4987	23.7059	0.241536
DGRP_832	23	Male	22.3193	24	0.150775
DGRP_837	22	Male	19.93	24.0238	0.326611
DGRP_85	23	Male	23.1187	24.1957	0.402063
DGRP_852	21	Male	22.7715	24.8235	0.126768
DGRP_855	21	Male	21.25	24.0238	0.349443
DGRP_857	24	Male	21.2245	24.0833	0.548459
DGRP_859	22	Male	23.4043	23.7619	0.331951
DGRP_861	24	Male	24.1312	23.875	0.565607
DGRP_879	24	Male	18.3401	23.5833	0.330138
DGRP_88	19	Male	25.2019	24.8947	0.244821
DGRP_882	23	Male	23.8903	24.1	0.160903
DGRP_884	22	Male	22.5759	24.55	0.234122
DGRP_887	13	Male	23.287	24.125	0.395319
DGRP_890	13	Male	18.5167	23.4583	0.216308
DGRP_892	20	Male	31.7563	31.7778	0.14287
DGRP_894	13	Male	22.0105	23.7917	0.267266
DGRP_897	24	Male	25.0037	24.7292	0.35907
DGRP_907	22	Male	22.6456	23.9667	0.108084
DGRP_908	18	Male	22.3017	23.5556	0.496604
DGRP_91	24	Male	22.5311	23.3958	0.430329
DGRP_911	22	Male	19.3556	23.5789	0.190612
DGRP_93	22	Male	21.6958	25.7045	0.231615

## Sheet: Table S5
Trait	Chromosome	Position	Gene Symbol	Flybase ID	Chromosomal Inversion	Site Class	Distance from Gene	Minor Allele Frequency	Female Effect Size	Female Mixed P-value	Female Mixed FDR	Male Effect Size	Male Mixed P-value	Male Mixed FDR	Sex-averaged Effect Size	Sex-averaged Mixed P-value	Sex-averaged Mixed FDR	Sex-difference Effect Size	Sex-difference Mixed P-value	Sex-difference Mixed FDR	Major Allele	Minor Allele	Reference Allele	Minor Allele Count	Major Allele Count	Total Count(Major+Minor)
MESA period	3R	16563770	CG17267	FBgn0038821	In(3R)P	NON_SYNONYMOUS_CODING	0	0.0513	1.018	3.65e-07	0.1401	1.947	2.04e-06	0.0485	1.493	3.11e-09	0.004	-0.944	0.0101	0.9793	C	T	C	8	148	156
MESA period	2R	16067514			NA	Intergenic		0.051	0.9585	5.78e-06	0.4014	1.654	2.29e-05	0.145	1.479	4.17e-09	0.004	-1.035	0.00322	0.9204	T	C	T	8	149	157
MESA period	3L	1582522	CG13917	FBgn0035237	NA	INTRON	0	0.1824	0.2666	1.71e-09	0.0033	1.326	0.0225	0.9606	0.8126	2.6e-08	0.0167	-1.068	1.77e-07	0.1282	T	TATTCTCGATCT	T	27	121	148
MESA period	2R	16067511			NA	Intergenic		0.057	0.8156	2.02e-05	0.4475	1.485	0.000243	0.3627	1.295	7.28e-08	0.0265	-0.9532	0.0039	0.931	T	C	T	9	149	158
MESA period	2R	19616496	Sesn	FBgn0034897	NA	INTRON	0	0.2566	0.3748	1.62e-07	0.1401	0.9789	0.0011	0.5832	0.697	7.77e-08	0.0265	-0.6255	0.000388	0.7637	C	T	T	39	113	152
MESA period	2R	18750354			NA	Intergenic		0.0915	0.6326	1.18e-06	0.2284	1.441	5.79e-05	0.2175	1.052	8.27e-08	0.0265	-0.8244	0.00313	0.917	T	C	T	14	139	153
MESA period	2L	5518187	CG14020	FBgn0031707	NA	NON_SYNONYMOUS_CODING	0	0.0584	0.8367	1.08e-05	0.4014	1.532	0.000128	0.2946	1.241	2.96e-07	0.0811	-0.8068	0.0156	0.9912	G	T	G	9	145	154
MESA period	2R	13555196	eIF3-S8	FBgn0034258	NA	SYNONYMOUS_CODING	0	0.0577	0.8174	1.19e-05	0.4014	1.602	3.01e-05	0.1707	1.222	3.45e-07	0.0828	-0.802	0.0215	0.9912	C	T	C	9	147	156
MESA period	3R	20469337	CG5794	FBgn0039214	NA	SYNONYMOUS_CODING	0	0.0909	0.6199	9.8e-06	0.4014	1.316	0.00013	0.2965	0.9805	4.7e-07	0.1003	-0.7108	0.00794	0.9728	C	T	C	14	140	154
MESA period	3R	12276081	Pak3	FBgn0044826	In(3R)P	INTRON	0	0.0719	0.9541	0.000586	0.7643	1.113	3.86e-08	0.0274	1.098	5.42e-07	0.1041	-0.3219	0.269	0.9912	G	T	G	11	142	153
MESA period	2L	11064777	Samuel	FBgn0032330	NA	INTRON	0	0.1931	0.3644	2.35e-06	0.3168	1.035	0.00683	0.8574	0.739	6.24e-07	0.1089	-0.7482	0.000201	0.7134	G	A	G	28	117	145
MESA period	3R	6424182	hth	FBgn0001235	NA	INTRON	0	0.0567	0.9903	0.000121	0.6119	1.499	1.31e-06	0.0406	1.262	6.88e-07	0.1101	-0.5311	0.138	0.9912	T	A	T	8	133	141
Chisq period	3L	15727362			NA	Intergenic		0.0537	-0.2403	3.48e-06	0.3036	-0.3846	0.00131	0.864	-0.3351	1.6e-07	0.1241	0.1898	0.00383	0.8663	C	T	C	8	141	149
Chisq period	2L	15868484			NA	Intergenic		0.1176	0.2358	6.83e-05	0.5959	0.2351	3.18e-06	0.3784	0.243	2.15e-07	0.1241	-0.01301	0.741	0.9983	C	T	C	16	120	136
Chisq period	2L	15868793			NA	Intergenic		0.1489	0.2153	0.000116	0.6587	0.2031	1.85e-06	0.3784	0.2137	2.96e-07	0.1241	0.003168	0.991	0.9999	C	T	C	21	120	141
Chisq period	2L	15868632			NA	Intergenic		0.15	0.2082	6.14e-05	0.5838	0.2092	4.53e-06	0.3784	0.2133	3.17e-07	0.1241	-0.01026	0.697	0.9983	G	A	G	21	119	140
Chisq period	2L	15868540			NA	Intergenic		0.1308	0.2359	0.000135	0.664	0.2204	2.26e-06	0.3784	0.2343	3.23e-07	0.1241	0.003052	0.96	0.9998	A	T	A	17	113	130
Chisq period	3R	9861518	CG9922	FBgn0038196	NA	INTRON	0	0.24	-0.17	1.18e-05	0.3298	-0.157	5.25e-08	0.1003	-0.1685	6.05e-07	0.1257	-0.002225	0.946	0.9996	ATGGATTGATTG	A	A	36	114	150
Chisq period	2L	15868532			NA	Intergenic		0.1374	0.2257	0.000206	0.7343	0.2098	3.42e-06	0.3784	0.2233	6.27e-07	0.1257	0.004584	1	1	A	T	A	18	113	131
Chisq period	2R	18296222	ventrally-expressed-protein-D	FBgn0053200	NA	UTR_5_PRIME	0	0.052	-0.2122	4.08e-08	0.0399	-0.42	0.000649	0.8117	-0.3186	6.81e-07	0.1257	0.2145	0.000426	0.7743	AG	A	AG	8	146	154
Chisq period	2L	15868699			NA	Intergenic		0.1522	0.2105	0.00022	0.7343	0.1953	4.04e-06	0.3784	0.2072	7.53e-07	0.1257	0.006339	0.989	0.9999	C	T	C	21	117	138
Chisq period	2L	15852844	CG13243	FBgn0028903	NA	SYNONYMOUS_CODING	0	0.0909	0.2432	0.000165	0.6938	0.2279	2.72e-06	0.3784	0.2439	8.58e-07	0.1257	-0.001277	0.904	0.9993	C	T	C	14	140	154
Chisq period	2L	15868832			NA	Intergenic		0.1439	0.2209	0.000324	0.7355	0.1902	1.06e-06	0.3305	0.2102	8.69e-07	0.1257	0.02147	0.687	0.9982	A	AGCTTTCGAACAAAA	A	20	119	139
Chisq period	2L	15848700			NA	Intergenic		0.0927	0.2419	0.000169	0.7041	0.228	3.25e-06	0.3784	0.2439	8.84e-07	0.1257	-0.003815	0.863	0.9992	AC	T	AC	14	137	151
Chisq period	2L	15868585			NA	Intergenic		0.1449	0.2025	0.000174	0.7114	0.2069	1.85e-05	0.5771	0.21	9.05e-07	0.1257	-0.01461	0.658	0.998	G	A	G	20	118	138
Chisq period	X	21280598			NA	Intergenic		0.2994	0.1266	1.35e-06	0.2311	0.1712	2.57e-05	0.6691	0.151	9.55e-07	0.1257	-0.04681	0.0892	0.9778	A	G	A	47	110	157
Chisq period	2R	14423807	Pepck	FBgn0003067	NA	UPSTREAM	465	0.0962	-0.1946	6.96e-07	0.2311	-0.2731	1.33e-05	0.5417	-0.2351	9.83e-07	0.1257	0.0838	0.0709	0.9712	T	A	T	15	141	156
Chisq period	2L	15868762			NA	Intergenic		0.1489	0.2008	0.000279	0.7355	0.1964	1.33e-05	0.5417	0.2032	1.21e-06	0.1307	-0.004249	0.849	0.9991	A	T	A	21	120	141
Chisq period	2R	9279473	CG43691	FBgn0263774	NA	SYNONYMOUS_CODING	0	0.0769	-0.2063	9.94e-06	0.3298	-0.2827	6.14e-05	0.6691	-0.258	1.22e-06	0.1307	0.05757	0.288	0.9939	T	C	T	12	144	156
Chisq period	2L	15865893	CG42792	FBgn0261925	NA	UPSTREAM	464	0.1284	0.1984	2.34e-05	0.4077	0.2117	8.28e-06	0.4541	0.211	1.23e-06	0.1307	-0.02508	0.367	0.9948	G	T	T	19	129	148
MESA period	3L	19771516	CG42637	FBgn0261360	NA	INTRON	0	0.1558	0.5616	2.2e-05	0.4475	0.9565	6.35e-06	0.0867	0.7614	9.47e-07	0.1308	-0.4426	0.0421	0.9912	T	A	T	24	130	154
MESA period	2L	1659171	chinmo	FBgn0086758	NA	INTRON	0	0.1259	0.7209	0.000119	0.6079	1.071	1.98e-06	0.0485	0.9011	9.97e-07	0.1308	-0.3485	0.252	0.9912	G	T	G	17	118	135
MESA period	2L	7289524			NA	Intergenic		0.0625	1.148	0.00272	0.8974	1.123	5.49e-07	0.0336	1.286	1.02e-06	0.1308	-0.2799	0.549	0.9936	T	A	T	8	120	128
Chisq period	X	21340952			NA	Intergenic		0.0577	-0.2038	1e-06	0.2311	-0.3505	0.000302	0.7856	-0.2939	1.33e-06	0.1341	0.1209	0.0457	0.9587	G	T	G	9	147	156
MESA period	X	20951477	bves	FBgn0031150	NA	INTRON	0	0.0892	0.5965	1.85e-05	0.4332	1.277	0.000273	0.3802	0.9468	1.27e-06	0.1443	-0.6873	0.00889	0.9753	G	A	A	14	143	157
MESA period	X	1539850	br	FBgn0000210	NA	DOWNSTREAM	655	0.0861	0.6022	8.21e-06	0.4014	1.332	0.00145	0.6309	1.005	1.33e-06	0.1443	-0.8049	0.00643	0.9671	C	T	C	13	138	151
MESA period	2L	11064705	Samuel	FBgn0032330	NA	INTRON	0	0.2	0.3046	1.59e-06	0.2769	1.038	0.0257	0.9676	0.7095	1.41e-06	0.1443	-0.8094	4.98e-05	0.5626	A	G	A	29	116	145
MESA period	2L	11064750	Samuel	FBgn0032330	NA	INTRON	0	0.2041	0.3199	2.64e-06	0.3168	1.003	0.0174	0.9453	0.6987	1.43e-06	0.1443	-0.7569	0.000113	0.6456	G	A	G	30	117	147
Chisq period	3L	415326			NA	Intergenic		0.4903	0.1201	8.66e-06	0.3298	0.1503	4.36e-05	0.6691	0.1363	1.67e-06	0.1462	-0.02829	0.227	0.9926	C	A	A	76	79	155
Chisq period	2L	15868782			NA	Intergenic		0.1575	0.1966	0.000389	0.7355	0.1807	6.08e-06	0.3975	0.1925	1.73e-06	0.1462	0.008683	0.911	0.9993	G	T	G	23	123	146
Chisq period	2L	15868790			NA	Intergenic		0.1538	0.1977	0.00023	0.7347	0.1871	7.23e-06	0.4339	0.1964	1.73e-06	0.1462	0.002635	0.936	0.9994	A	T	A	22	121	143
Chisq period	3L	12863199			NA	Intergenic		0.2077	-0.1387	2.66e-06	0.2428	-0.2176	0.000514	0.7974	-0.1831	1.75e-06	0.1462	0.08838	0.0137	0.9144	A	G	A	27	103	130
MESA period	3L	6538405	sfl	FBgn0020251	NA	SYNONYMOUS_CODING	0	0.0513	1.165	0.000948	0.806	1.296	1.09e-07	0.0274	1.247	1.61e-06	0.1527	-0.1404	0.795	0.9968	G	A	G	8	148	156
MESA period	X	1162715	Atf3	FBgn0028550	NA	INTRON	0	0.0503	0.7015	9.69e-06	0.4014	1.707	0.00254	0.722	1.217	1.82e-06	0.1527	-1.006	0.00265	0.911	G	T	G	8	151	159
MESA period	3L	19244844			NA	Intergenic		0.0513	1.107	0.00223	0.88	1.137	8.24e-07	0.0336	1.236	1.85e-06	0.1527	-0.2368	0.588	0.9945	A	T	A	8	148	156
MESA period	2R	16679043	CG43668	FBgn0263743	NA	UTR_3_PRIME	0	0.1032	0.8342	0.00441	0.9285	0.7898	1.42e-07	0.0274	0.8794	1.91e-06	0.1527	-0.08609	0.6	0.9947	A	T	A	16	139	155
MESA period	3R	12279333	Pak3	FBgn0044826	In(3R)P	UTR_5_PRIME	0	0.0828	0.8446	0.000398	0.7285	1.103	2.23e-07	0.0274	0.9706	2.06e-06	0.1527	-0.3014	0.292	0.9912	G	T	G	13	144	157
MESA period	3R	12279648	Pak3	FBgn0044826	In(3R)P	UPSTREAM	105	0.0828	0.8446	0.000398	0.7285	1.103	2.23e-07	0.0274	0.9706	2.06e-06	0.1527	-0.3014	0.292	0.9912	A	T	A	13	144	157
MESA period	X	1163160	Atf3	FBgn0028550	NA	INTRON	0	0.051	0.6959	1.06e-05	0.4014	1.7	0.00276	0.7329	1.211	2.09e-06	0.1527	-1.005	0.00269	0.911	T	A	T	8	149	157
MESA period	3R	12279507	Pak3	FBgn0044826	In(3R)P	UTR_5_PRIME	0	0.0833	0.8398	0.000405	0.7299	1.102	3.06e-07	0.0294	0.9677	2.27e-06	0.1527	-0.3052	0.287	0.9912	G	C	G	13	143	156
MESA period	3R	12279649	Pak3	FBgn0044826	In(3R)P	UPSTREAM	106	0.0833	0.8406	0.000417	0.7321	1.099	2.71e-07	0.0274	0.9668	2.28e-06	0.1527	-0.3019	0.288	0.9912	A	T	A	13	143	156
MESA period	2R	8579196	CG8768	FBgn0033769	NA	SYNONYMOUS_CODING	0	0.0779	0.6217	6.05e-05	0.5299	1.246	0.0005	0.4698	1.015	2.31e-06	0.1527	-0.7681	0.0156	0.9912	T	A	T	12	142	154
Chisq period	2L	15863567	CG42791	FBgn0261924	NA	SYNONYMOUS_CODING	0	0.1088	0.2289	0.000142	0.6664	0.2039	1.07e-06	0.3305	0.2229	2.05e-06	0.1579	0.01205	0.942	0.9996	C	G	C	16	131	147
Chisq period	2L	15863502	CG42791	FBgn0261924	NA	SYNONYMOUS_CODING	0	0.1074	0.2278	0.000137	0.6664	0.2042	1.21e-06	0.3305	0.2225	2.1e-06	0.1579	0.01064	0.972	0.9998	C	T	C	16	133	149
Chisq period	2R	17987425	CG11073	FBgn0034693	NA	UPSTREAM	387	0.1046	0.2128	2.62e-05	0.4406	0.2337	3.54e-06	0.3784	0.2218	2.17e-06	0.1579	-0.01722	0.708	0.9983	AA	A	AA	16	137	153
Chisq period	2L	15868865			NA	Intergenic		0.1538	0.201	0.00109	0.8299	0.1776	1.06e-05	0.5212	0.1938	2.4e-06	0.1579	0.01678	0.701	0.9983	C	CTTGACCCTGGGTAAAAGTCAAAGTTTGGCAAACTTGTTTA	C	22	121	143
Chisq period	3L	11529438	Mob2	FBgn0259481	NA	INTRON	0	0.0513	-0.2649	1.78e-05	0.3913	-0.3376	2.88e-05	0.6691	-0.3035	2.42e-06	0.1579	0.07699	0.268	0.9939	G	A	G	8	148	156
Chisq period	3L	11529459	Mob2	FBgn0259481	NA	INTRON	0	0.051	-0.264	1.7e-05	0.3878	-0.3381	3.05e-05	0.6691	-0.3033	2.44e-06	0.1579	0.07836	0.257	0.9939	A	T	A	8	149	157
Chisq period	2L	15868744			NA	Intergenic		0.1522	0.1953	0.000531	0.7711	0.1901	3.09e-05	0.6691	0.1976	2.6e-06	0.1579	-0.002198	0.889	0.9993	C	A	C	21	117	138
Chisq period	2L	15868747			NA	Intergenic		0.1511	0.1947	0.00052	0.7685	0.1903	3.4e-05	0.6691	0.1974	2.62e-06	0.1579	-0.003053	0.863	0.9992	A	T	A	21	118	139
Chisq period	2L	7556340	Rapgap1	FBgn0264895	NA	INTRON	0	0.0769	-0.1844	1.13e-06	0.2311	-0.3124	0.000541	0.7974	-0.2502	2.67e-06	0.1579	0.133	0.00832	0.8952	T	TT	T	12	144	156
Chisq period	2L	15869702			NA	Intergenic		0.4895	-0.1281	2.67e-05	0.4449	-0.1496	0.000104	0.7302	-0.1392	2.73e-06	0.1579	0.02084	0.274	0.9939	A	G	A	70	73	143
Chisq period	3L	11529443	Mob2	FBgn0259481	NA	INTRON	0	0.052	-0.2628	1.98e-05	0.3946	-0.3359	3.34e-05	0.6691	-0.3016	2.84e-06	0.1579	0.07745	0.266	0.9939	C	CATTC	C	8	146	154
Chisq period	2L	15867689			NA	Intergenic		0.12	0.1909	0.000116	0.6587	0.2141	8.66e-05	0.7062	0.2086	2.88e-06	0.1579	-0.03533	0.333	0.9947	C	T	T	18	132	150
Chisq period	2R	4103099	LRP1	FBgn0053087	NA	INTRON	0	0.0503	-0.1999	6.45e-08	0.0413	-0.3701	0.00109	0.8492	-0.3006	3.01e-06	0.1606	0.2022	0.00161	0.8231	T	C	T	8	151	159
Chisq period	2L	15868973			NA	Intergenic		0.0719	0.242	0.000183	0.7309	0.2502	4.73e-05	0.6691	0.2589	3.13e-06	0.1626	-0.03347	0.421	0.9954	G	A	G	11	142	153
Chisq period	2R	20520271	CR43787	FBgn0264328	NA	EXON	0	0.1338	-0.1743	9.57e-05	0.6444	-0.2022	0.000157	0.754	-0.1937	3.23e-06	0.1633	0.03952	0.254	0.9939	T	C	T	21	136	157
Chisq period	2L	15848186	CR43763	FBgn0264263	NA	DOWNSTREAM	805	0.0909	0.2296	0.000664	0.7994	0.2152	1.72e-05	0.5771	0.2309	3.47e-06	0.1709	-0.002559	0.952	0.9997	T	C	T	14	140	154
Chisq period	3R	25277929	Ptp99A	FBgn0004369	NA	INTRON	0	0.0719	-0.1947	1.25e-06	0.2311	-0.3438	0.00134	0.864	-0.2697	3.69e-06	0.1772	0.1528	0.00432	0.8767	C	A	C	10	129	139
Chisq period	2L	15862647	CG42791	FBgn0261924	NA	UPSTREAM	615	0.0903	0.2239	0.000143	0.6669	0.2191	1.5e-05	0.5431	0.2298	3.86e-06	0.1808	-0.01182	0.593	0.9974	T	G	T	14	141	155
MESA period	3R	4051349			NA	Intergenic		0.0526	0.8765	2.59e-05	0.4475	1.472	4.54e-05	0.2028	1.222	2.92e-06	0.1812	-0.7738	0.0443	0.9912	A	C	A	8	144	152
MESA period	2L	20433070	CG31688	FBgn0263355	NA	INTRON	0	0.0526	0.7102	7.93e-06	0.4014	1.557	0.00256	0.722	1.211	3.37e-06	0.1812	-0.9901	0.00757	0.9701	G	C	G	8	144	152
MESA period	3L	2988412			NA	Intergenic		0.1192	0.4897	2.67e-05	0.4475	1.125	0.00135	0.6215	0.8206	3.71e-06	0.1812	-0.6411	0.00824	0.9751	G	A	G	18	133	151
MESA period	2R	12524116	Alk	FBgn0040505	NA	INTRON	0	0.1613	0.626	0.000852	0.8014	0.7827	4.83e-06	0.0734	0.7172	3.76e-06	0.1812	-0.1583	0.426	0.9926	A	T	A	25	130	155
MESA period	2L	11065138	Samuel	FBgn0032330	NA	INTRON	0	0.2292	0.3195	6.62e-06	0.4014	0.9462	0.0134	0.9211	0.6495	3.9e-06	0.1812	-0.6624	0.000555	0.823	C	A	C	33	111	144
MESA period	3R	17797403	Eip93F	FBgn0264490	In(3R)P	INTRON	0	0.057	0.7515	0.000117	0.6079	1.414	0.000282	0.3854	1.101	4.04e-06	0.1812	-0.6707	0.0339	0.9912	T	A	T	9	149	158
MESA period	3R	6423949	hth	FBgn0001235	NA	INTRON	0	0.0513	0.9464	0.00139	0.8376	1.184	6.57e-06	0.0867	1.177	4.1e-06	0.1812	-0.4551	0.2	0.9912	G	A	G	8	148	156
MESA period	3L	17706128	Ccn	FBgn0052183	NA	INTRON	0	0.071	0.5724	1.65e-05	0.4292	1.436	0.00558	0.8328	1.021	4.1e-06	0.1812	-0.8739	0.00473	0.9488	A	T	A	11	144	155
MESA period	3L	19265524	CG14085	FBgn0036859	NA	SYNONYMOUS_CODING	0	0.0581	1.024	0.0013	0.8291	1.194	2.7e-07	0.0274	1.128	4.25e-06	0.1812	-0.1975	0.675	0.9955	G	A	G	9	146	155
MESA period	X	20484697	RunxA	FBgn0083981	NA	INTRON	0	0.0566	1.056	0.0015	0.8428	1.177	6.8e-07	0.0336	1.123	4.33e-06	0.1812	-0.1292	0.73	0.996	C	T	C	9	150	159
MESA period	X	20484696	RunxA	FBgn0083981	NA	INTRON	0	0.0566	1.056	0.00172	0.859	1.162	6.8e-07	0.0336	1.123	4.33e-06	0.1812	-0.1292	0.73	0.996	T	A	T	9	150	159
MESA period	X	20484700	RunxA	FBgn0083981	NA	INTRON	0	0.057	1.057	0.00174	0.859	1.161	6.71e-07	0.0336	1.123	4.35e-06	0.1812	-0.1268	0.735	0.9961	T	TTTAAGGTTTAGATG	T	9	149	158
MESA period	X	20484706	RunxA	FBgn0083981	NA	INTRON	0	0.057	1.057	0.00174	0.859	1.161	6.71e-07	0.0336	1.123	4.35e-06	0.1812	-0.1268	0.735	0.9961	T	C	T	9	149	158
MESA period	X	20484578	RunxA	FBgn0083981	NA	INTRON	0	0.057	1.055	0.00171	0.8579	1.163	7.16e-07	0.0336	1.123	4.35e-06	0.1812	-0.1324	0.723	0.996	G	T	G	9	149	158
MESA period	2L	6501808	CG31637	FBgn0051637	NA	INTRON	0	0.051	0.6796	1.47e-05	0.4103	1.677	0.0106	0.8975	1.195	4.4e-06	0.1812	-1.025	0.00292	0.916	T	TT	T	8	149	157
MESA period	3R	6423944	hth	FBgn0001235	NA	INTRON	0	0.052	0.9427	0.00146	0.8411	1.18	7e-06	0.0878	1.173	4.5e-06	0.1812	-0.4544	0.202	0.9912	G	T	G	8	146	154
MESA period	2R	20221303	slbo	FBgn0005638	NA	UTR_5_PRIME	0	0.1032	0.447	2.92e-05	0.4495	1.145	0.0102	0.8942	0.8507	4.6e-06	0.1812	-0.8049	0.00101	0.8452	C	T	C	16	139	155
MESA period	3R	6422684	hth	FBgn0001235	NA	INTRON	0	0.0516	1.072	0.00147	0.8411	1.246	4.35e-07	0.0336	1.168	4.75e-06	0.1812	-0.1912	0.542	0.9936	G	T	G	8	147	155
MESA period	2L	8122401	mon2	FBgn0031985	NA	SYNONYMOUS_CODING	0	0.0573	1.221	0.0124	0.9859	0.8891	9.8e-09	0.0188	1.132	4.79e-06	0.1812	0.1787	0.548	0.9936	G	T	G	9	148	157
MESA period	2R	13555025	eIF3-S8	FBgn0034258	NA	SYNONYMOUS_CODING	0	0.0637	0.6632	4.42e-05	0.4996	1.427	0.00133	0.6207	1.056	4.8e-06	0.1812	-0.7781	0.0206	0.9912	G	A	G	10	147	157
MESA period	2R	16981220	CG34396	FBgn0085425	NA	INTRON	0	0.1046	0.4862	2.07e-05	0.4475	1.166	0.00144	0.6305	0.8418	4.87e-06	0.1812	-0.6924	0.00621	0.9664	C	T	C	16	137	153
MESA period	X	20484585	RunxA	FBgn0083981	NA	INTRON	0	0.0581	1.058	0.00184	0.8679	1.156	6.4e-07	0.0336	1.117	4.95e-06	0.1812	-0.1294	0.728	0.996	A	C	A	9	146	155
MESA period	X	20484693	RunxA	FBgn0083981	NA	INTRON	0	0.057	1.053	0.00188	0.8705	1.153	7.66e-07	0.0336	1.117	4.96e-06	0.1812	-0.1231	0.744	0.9961	C	T	C	9	149	158
MESA period	X	1650432			NA	Intergenic		0.0567	0.7205	3.08e-05	0.4495	1.622	0.00239	0.7153	1.195	5e-06	0.1812	-0.922	0.0142	0.9912	C	CAC	C	8	133	141
MESA period	2R	13553705	eIF3-S8	FBgn0034258	NA	INTRON	0	0.0764	0.526	1.42e-05	0.4103	1.389	0.00626	0.8473	0.9691	5.16e-06	0.1835	-0.8788	0.00411	0.9349	T	C	T	12	145	157
Chisq period	2R	14826150	sano	FBgn0034408	NA	INTRON	0	0.052	-0.2089	8.91e-07	0.2311	-0.3814	0.00122	0.8593	-0.2971	4.07e-06	0.1861	0.178	0.00316	0.8575	C	T	C	8	146	154
Chisq period	2L	15867656			NA	Intergenic		0.0714	0.2401	6.56e-05	0.5959	0.2728	4e-05	0.6691	0.2552	4.38e-06	0.1898	-0.03011	0.459	0.9961	C	T	C	11	143	154
Chisq period	X	6577303	CG4095	FBgn0029890	NA	SYNONYMOUS_CODING	0	0.0867	-0.1751	4.32e-06	0.3298	-0.2932	0.000987	0.8337	-0.2367	4.42e-06	0.1898	0.1241	0.0126	0.9116	T	C	C	13	137	150
Chisq period	2L	15867801			NA	Intergenic		0.14	0.1716	2.05e-05	0.3954	0.2025	6.34e-05	0.6691	0.1918	4.47e-06	0.1898	-0.04035	0.169	0.987	A	G	G	21	129	150
Chisq period	X	21340974			NA	Intergenic		0.0503	-0.2031	1.06e-05	0.3298	-0.3481	0.0015	0.8664	-0.2952	4.65e-06	0.1898	0.1147	0.0629	0.9673	C	T	C	8	151	159
Chisq period	X	21341432			NA	Intergenic		0.0503	-0.2031	1.06e-05	0.3298	-0.3481	0.0015	0.8664	-0.2952	4.65e-06	0.1898	0.1147	0.0629	0.9673	C	T	C	8	151	159
Chisq period	2L	15863935	CG42791	FBgn0261924	NA	DOWNSTREAM	272	0.1126	0.2073	0.000185	0.7343	0.1994	9.28e-06	0.4816	0.209	4.9e-06	0.191	-0.003571	0.778	0.9985	T	G	T	17	134	151
Chisq period	2L	15868743			NA	Intergenic		0.1471	0.1971	0.00098	0.827	0.1854	3.9e-05	0.6691	0.1964	5e-06	0.191	0.003865	0.983	0.9998	A	G	A	20	116	136
Chisq period	2L	15868984			NA	Intergenic		0.1788	0.1636	0.000127	0.661	0.1749	7.49e-05	0.7055	0.1722	5.04e-06	0.191	-0.01698	0.42	0.9954	C	T	C	27	124	151
Chisq period	2R	14825724	sano	FBgn0034408	NA	INTRON	0	0.0506	-0.204	9.53e-07	0.2311	-0.3802	0.00152	0.8682	-0.2942	5.08e-06	0.191	0.1819	0.00265	0.8531	T	C	T	8	150	158
MESA period	2R	12524098	Alk	FBgn0040505	NA	INTRON	0	0.1613	0.62	0.0012	0.8234	0.7607	6.89e-06	0.0872	0.7035	5.93e-06	0.1984	-0.1418	0.472	0.9927	G	A	G	25	130	155
MESA period	3R	25439988	alph	FBgn0086361	NA	INTRON	0	0.0701	0.5021	1.29e-05	0.4103	1.394	0.00996	0.8903	0.9993	5.93e-06	0.1984	-0.9544	0.00162	0.8887	G	C	G	11	146	157
MESA period	3L	13429831	CG10154	FBgn0036361	NA	INTRON	0	0.051	0.541	4.93e-06	0.4014	1.761	0.0119	0.9105	1.159	6.03e-06	0.1984	-1.224	0.000687	0.823	A	T	A	8	149	157
MESA period	3L	11533049	Mob2	FBgn0259481	NA	INTRON	0	0.0784	0.5711	2.59e-05	0.4475	1.301	0.00158	0.6484	0.9643	6.15e-06	0.1984	-0.7421	0.0188	0.9912	T	TATTTT	T	12	141	153
MESA period	3L	13429237	CG10154	FBgn0036361	NA	INTRON	0	0.4575	0.2971	2.7e-05	0.4475	0.7151	0.000268	0.3763	0.5092	6.2e-06	0.1984	-0.464	0.00364	0.9272	G	A	A	70	83	153
MESA period	2R	16679041	CG43668	FBgn0263743	NA	UTR_3_PRIME	0	0.1097	0.8069	0.0101	0.9724	0.6973	1.8e-07	0.0274	0.8132	6.3e-06	0.1984	-0.00866	0.801	0.9969	C	T	C	17	138	155
MESA period	2R	19289873	CG3520	FBgn0034859	NA	UPSTREAM	41	0.1818	0.322	7.79e-05	0.5711	0.8566	0.0066	0.8541	0.6561	6.36e-06	0.1984	-0.6452	0.00082	0.8273	G	A	G	28	126	154
MESA period	X	5077781	rg	FBgn0086911	NA	INTRON	0	0.0506	0.7532	9.25e-05	0.5732	1.436	0.001	0.5708	1.157	6.41e-06	0.1984	-0.7834	0.0256	0.9912	C	G	C	8	150	158
MESA period	3L	17701683	Ccn	FBgn0052183	NA	INTRON	0	0.0833	0.5522	4.53e-05	0.5009	1.263	0.00326	0.757	0.9279	6.73e-06	0.2041	-0.7145	0.0155	0.9912	A	C	A	13	143	156
MESA period	2L	9877230	nAcRalpha-30D	FBgn0032151	NA	INTRON	0	0.0633	0.6889	5.78e-05	0.5256	1.407	0.00189	0.6802	1.056	6.8e-06	0.2041	-0.7318	0.0232	0.9912	C	T	C	10	148	158
MESA period	2L	11064724	Samuel	FBgn0032330	NA	INTRON	0	0.2014	0.334	2.43e-05	0.4475	0.9205	0.0137	0.9234	0.6636	7.13e-06	0.2105	-0.6583	0.00101	0.8441	A	T	A	29	115	144
Chisq period	2L	15861706			NA	Intergenic		0.08	0.2145	0.000101	0.6476	0.2482	0.000164	0.7557	0.2427	5.75e-06	0.2125	-0.05601	0.194	0.99	G	T	G	12	138	150
MESA period	3L	19203920	fz2	FBgn0016797	NA	INTRON	0	0.2318	0.2842	2.18e-05	0.4475	0.8627	0.00893	0.8775	0.6149	7.69e-06	0.2202	-0.6368	0.00151	0.8887	A	G	A	35	116	151
MESA period	3R	16522211	Oamb	FBgn0024944	In(3R)P	INTRON	0	0.2685	-0.3618	1.72e-05	0.4332	-0.8441	0.00079	0.5429	-0.5885	7.8e-06	0.2202	0.4923	0.0106	0.9825	T	A	T	40	109	149
MESA period	2L	11065109	Samuel	FBgn0032330	NA	INTRON	0	0.2238	0.2863	7.78e-06	0.4014	0.951	0.0313	0.9794	0.6398	7.8e-06	0.2202	-0.7018	0.000285	0.7305	A	AC	A	32	111	143
Chisq period	2L	15868490			NA	Intergenic		0.1324	0.1953	0.000453	0.7536	0.1991	6.55e-05	0.6761	0.2032	6.29e-06	0.2252	-0.01395	0.692	0.9983	C	T	C	18	118	136
Chisq period	2R	18498535	CG4329	FBgn0034745	NA	SYNONYMOUS_CODING	0	0.375	-0.1173	8.58e-06	0.3298	-0.1498	0.000144	0.754	-0.1345	6.35e-06	0.2252	0.0358	0.0924	0.9785	T	G	G	57	95	152
Chisq period	2L	15837492	CR31822	FBgn0051822	NA	UPSTREAM	48	0.1299	0.1858	0.000214	0.7343	0.1897	1.85e-05	0.5771	0.1923	6.49e-06	0.2252	-0.01307	0.73	0.9983	A	C	A	20	134	154
Chisq period	3L	15157293	CG7011	FBgn0036489	NA	UPSTREAM	565	0.1908	-0.1319	1e-05	0.3298	-0.1941	0.000791	0.8117	-0.1655	6.57e-06	0.2252	0.06797	0.0253	0.9384	T	C	T	29	123	152
Chisq period	2L	9964668	Dref	FBgn0015664	NA	SYNONYMOUS_CODING	0	0.12	-0.1549	2.17e-06	0.2311	-0.2336	0.000288	0.7856	-0.2012	6.72e-06	0.2263	0.09321	0.0172	0.9237	G	A	G	18	132	150
Chisq period	3L	14455550	bbg	FBgn0087007	NA	INTRON	0	0.1019	-0.1484	6.57e-06	0.3298	-0.2462	0.00167	0.8731	-0.2111	6.85e-06	0.2266	0.1259	0.00296	0.8554	A	G	A	16	141	157
MESA period	2R	16680297	CG15225	FBgn0034551	NA	UPSTREAM	175	0.0903	0.8554	0.0109	0.9793	0.749	3.23e-07	0.0296	0.8781	8.38e-06	0.233	-0.03882	0.748	0.9962	A	T	A	14	141	155
MESA period	3L	17699355	Ccn	FBgn0052183	NA	INTRON	0	0.0705	0.6171	8.07e-05	0.5711	1.32	0.00226	0.7051	0.985	8.96e-06	0.2456	-0.7083	0.0244	0.9912	G	A	G	11	145	156
MESA period	3R	13237696	CG5863	FBgn0038507	In(3R)P	NON_SYNONYMOUS_CODING	0	0.1544	0.5746	0.000454	0.7466	0.8261	4.18e-05	0.195	0.722	9.13e-06	0.247	-0.2737	0.233	0.9912	C	T	T	23	126	149
Chisq period	2L	15874883			NA	Intergenic		0.2621	0.1563	0.00212	0.8649	0.1407	8.22e-05	0.7062	0.1503	7.67e-06	0.2473	0.01207	0.778	0.9985	C	A	C	38	107	145
Chisq period	X	6577300	CG4095	FBgn0029890	NA	SYNONYMOUS_CODING	0	0.0779	-0.1679	2.31e-06	0.2319	-0.3061	0.00158	0.8701	-0.2392	7.73e-06	0.2473	0.1439	0.00501	0.8767	G	A	A	12	142	154
MESA period	2R	2828648	mim	FBgn0053558	NA	INTRON	0	0.0506	0.8512	0.000305	0.6887	1.408	0.000176	0.3292	1.142	9.43e-06	0.2487	-0.5761	0.0818	0.9912	AT	A	AT	8	150	158
MESA period	3R	5256474	ps	FBgn0261552	NA	INTRON	0	0.2653	0.329	8.37e-06	0.4014	0.8658	0.00209	0.6938	0.5812	9.48e-06	0.2487	-0.4741	0.0098	0.9777	C	G	G	39	108	147
MESA period	3L	2611964	Pxn	FBgn0011828	NA	SYNONYMOUS_CODING	0	0.0764	0.7956	0.000457	0.7466	1.134	7.53e-06	0.0911	0.9572	9.6e-06	0.2487	-0.3901	0.248	0.9912	G	A	G	12	145	157
MESA period	2L	10869048			NA	Intergenic		0.0641	0.6334	6.4e-06	0.4014	1.501	0.0022	0.7023	1.035	9.72e-06	0.2487	-0.7944	0.0164	0.9912	T	A	A	10	146	156
MESA period	2L	10706711	Lip2	FBgn0024740	NA	UPSTREAM	521	0.1497	0.6779	0.000477	0.7468	0.8518	3.8e-06	0.0651	0.7278	1.11e-05	0.2643	-0.1103	0.628	0.9948	G	A	A	22	125	147
Chisq period	3L	14455546	bbg	FBgn0087007	NA	INTRON	0	0.1013	-0.1464	7.58e-06	0.3298	-0.2443	0.00191	0.8733	-0.209	8.44e-06	0.2655	0.126	0.00292	0.8554	G	A	G	16	142	158
Chisq period	2L	15868466			NA	Intergenic		0.125	0.1962	0.000775	0.8087	0.2011	0.000132	0.754	0.2052	8.7e-06	0.2681	-0.01597	0.71	0.9983	T	C	T	17	119	136
Chisq period	3L	14455543	bbg	FBgn0087007	NA	INTRON	0	0.1026	-0.1459	7.75e-06	0.3298	-0.2441	0.00202	0.8764	-0.2088	8.8e-06	0.2681	0.1264	0.00277	0.8554	A	G	A	16	140	156
MESA period	2L	3960878	fred	FBgn0051774	NA	INTRON	0	0.1712	0.6166	0.00295	0.9035	0.6829	6e-06	0.0841	0.6795	1.3e-05	0.2823	-0.1176	0.548	0.9936	A	C	A	25	121	146
Chisq period	3L	7028066	mp	FBgn0260660	NA	INTRON	0	0.2819	0.1361	0.000181	0.7277	0.1482	8.4e-05	0.7062	0.1436	9.46e-06	0.2836	-0.01369	0.461	0.9961	T	C	T	42	107	149
Chisq period	3L	13468330	CG10089	FBgn0036369	NA	UPSTREAM	687	0.4545	-0.122	0.00013	0.661	-0.1351	3.85e-05	0.6691	-0.1275	9.61e-06	0.2839	0.0117	0.711	0.9983	C	T	T	70	84	154
Chisq period	3R	19673875	CG34355	FBgn0085384	NA	INTRON	0	0.1757	0.1685	4.03e-05	0.5155	0.1725	5.97e-06	0.3975	0.1696	1.04e-05	0.3027	0.0007282	0.769	0.9985	AT	C	AT	26	122	148
MESA period	3L	1098245	bab1	FBgn0004870	NA	INTRON	0	0.0566	1.08	0.00688	0.9566	1.005	1.28e-07	0.0274	1.053	1.52e-05	0.304	0.05661	0.937	0.9993	G	A	G	9	150	159
MESA period	3L	15400674	CG33259	FBgn0036495	NA	UPSTREAM	258	0.052	1.003	0.00266	0.8965	1.18	2.56e-06	0.0541	1.11	1.6e-05	0.3122	-0.1953	0.542	0.9936	G	A	G	8	146	154
MESA period	2R	18867616			NA	Intergenic		0.2318	0.1696	6.37e-06	0.4014	0.9033	0.073	0.9923	0.5862	1.61e-05	0.3122	-0.8142	1.54e-05	0.4334	A	G	G	35	116	151
MESA period	3L	17384873			NA	Intergenic		0.3088	0.1591	1.84e-06	0.2928	0.9321	0.114	0.9923	0.5664	1.71e-05	0.3209	-0.822	1.1e-05	0.4233	T	C	T	42	94	136
MESA period	2R	4939962	CG13743	FBgn0033368	NA	INTRON	0	0.0692	1.183	0.00516	0.9344	0.9556	1.04e-07	0.0274	1.073	1.74e-05	0.325	0.2021	0.605	0.9947	C	A	C	9	121	130
MESA period	2R	16680234	CG15225	FBgn0034551	NA	UPSTREAM	238	0.0968	0.818	0.0155	0.9894	0.6931	5.8e-07	0.0336	0.8253	1.88e-05	0.3251	-0.009884	0.904	0.9987	A	G	A	15	140	155
MESA period	3R	21097050	CG11889	FBgn0039308	NA	INTRON	0	0.3824	0.456	0.000873	0.8014	0.6195	7.78e-06	0.0911	0.542	1.95e-05	0.3318	-0.213	0.323	0.9912	T	A	T	52	84	136
MESA period	2R	16679089	CG43668	FBgn0263743	NA	INTRON	0	0.0993	0.7525	0.00979	0.9705	0.7387	7.09e-06	0.0883	0.8175	2.03e-05	0.332	-0.1242	0.528	0.9935	C	G	C	15	136	151
MESA period	3L	17384976			NA	Intergenic		0.3243	0.1766	3.37e-07	0.1401	0.9285	0.0464	0.9898	0.5265	2.3e-05	0.3348	-0.7424	2.81e-05	0.4995	C	T	C	48	100	148
MESA period	X	21859240	CG14619	FBgn0031187	NA	INTRON	0	0.0577	0.8764	0.000961	0.806	1.223	5.84e-06	0.0839	1.03	2.41e-05	0.3348	-0.3948	0.247	0.9912	T	C	T	9	147	156
MESA period	X	21859328	CG14619	FBgn0031187	NA	UTR_5_PRIME	0	0.0573	0.8717	0.000921	0.8014	1.227	6.59e-06	0.0867	1.03	2.43e-05	0.3348	-0.4042	0.237	0.9912	T	A	T	9	148	157
MESA period	3R	25927536	sima	FBgn0015542	NA	INTRON	0	0.1097	0.1163	2.87e-07	0.1401	1.39	0.483	0.9933	0.7778	2.45e-05	0.3348	-1.292	2.67e-07	0.1282	A	C	A	17	138	155
MESA period	3L	8779376	Fhos	FBgn0261259	NA	INTRON	0	0.0503	1.027	0.0056	0.9419	1.088	7.71e-07	0.0336	1.071	2.71e-05	0.3372	-0.07572	0.78	0.9967	C	A	C	8	151	159
MESA period	2R	3620737	CG18812	FBgn0042135	NA	INTRON	0	0.1325	0.3082	1.02e-06	0.2284	1.214	0.0411	0.9883	0.7145	2.81e-05	0.3372	-0.8971	7.35e-05	0.6029	ATTAA	A	ATTAA	20	131	151
MESA period	3R	13683885	tinc	FBgn0261649	In(3R)P	INTRON	0	0.051	1.113	0.0215	0.9894	0.8586	2.61e-07	0.0274	1.076	2.85e-05	0.3372	0.1034	0.854	0.9982	T	A	T	8	149	157
MESA period	3L	17739452	CG6034	FBgn0036750	NA	NON_SYNONYMOUS_CODING	0	0.0506	1.001	0.00329	0.9098	1.154	1.25e-06	0.0401	1.081	2.92e-05	0.3372	-0.1933	0.581	0.9944	T	C	T	8	150	158
MESA period	3L	17384904			NA	Intergenic		0.3542	0.1963	1.08e-06	0.2284	0.8842	0.0254	0.9672	0.5165	2.92e-05	0.3372	-0.6797	0.000139	0.6639	T	A	T	51	93	144
MESA period	3L	7485825	Cyp316a1	FBgn0035790	NA	NON_SYNONYMOUS_CODING	0	0.0573	1.029	0.0121	0.9851	0.9322	1.51e-06	0.0428	1.002	2.96e-05	0.3372	0.08432	0.926	0.9991	G	C	G	9	148	157
MESA period	2L	22173102			NA	Intergenic		0.0581	0.595	5.79e-06	0.4014	1.579	0.0136	0.9225	1.053	2.99e-05	0.3372	-0.9002	0.0161	0.9912	C	G	G	9	146	155
MESA period	3R	13237568	CG5863	FBgn0038507	In(3R)P	SYNONYMOUS_CODING	0	0.1438	0.6219	0.00227	0.8849	0.7486	9.36e-06	0.0993	0.7043	3.21e-05	0.3372	-0.1409	0.581	0.9944	G	A	A	21	125	146
Chisq period	2R	14826686	sano	FBgn0034408	NA	INTRON	0	0.0604	-0.1993	9.96e-06	0.3298	-0.331	0.00115	0.8551	-0.2672	1.3e-05	0.3467	0.1373	0.0205	0.9305	T	G	T	9	140	149
MESA period	3R	12270408	CG14882	FBgn0038429	In(3R)P	NON_SYNONYMOUS_CODING	0	0.0764	0.8416	0.00661	0.9554	0.8533	7.99e-07	0.0336	0.888	3.59e-05	0.3479	-0.1592	0.618	0.9948	A	T	A	12	145	157
MESA period	3L	17384887			NA	Intergenic		0.3427	0.1907	1.19e-06	0.2284	0.8906	0.0289	0.9756	0.5164	3.59e-05	0.3479	-0.6913	0.000129	0.6529	ATGTA	A	ATGTA	49	94	143
MESA period	2L	22175552	CG3635	FBgn0032981	NA	SYNONYMOUS_CODING	0	0.0581	0.5862	6.9e-06	0.4014	1.567	0.0155	0.9339	1.042	3.64e-05	0.3479	-0.8961	0.0166	0.9912	C	T	T	9	146	155
MESA period	3L	17228065	Rbp6	FBgn0260943	NA	INTRON	0	0.057	0.5188	9.85e-06	0.4014	1.469	0.00283	0.7373	0.9768	3.84e-05	0.3479	-0.8928	0.0077	0.9702	T	C	T	9	149	158
MESA period	2L	8097186	Bsg	FBgn0261822	NA	INTRON	0	0.0641	1.06	0.0165	0.9894	0.8528	2.33e-07	0.0274	0.9713	3.87e-05	0.3479	0.1863	0.569	0.994	T	A	T	10	146	156
MESA period	2R	16679083	CG43668	FBgn0263743	NA	INTRON	0	0.1169	0.7451	0.024	0.9894	0.599	1.39e-06	0.0423	0.7278	3.91e-05	0.3479	0.03718	0.936	0.9993	T	TT	T	18	136	154
MESA period	2R	16679094	CG43668	FBgn0263743	NA	INTRON	0	0.1118	0.7471	0.0209	0.9894	0.6283	2.78e-06	0.0545	0.7485	3.93e-05	0.3479	0.001922	0.84	0.9978	C	G	C	17	135	152
MESA period	2R	16679116	CG43668	FBgn0263743	NA	INTRON	0	0.1169	0.7304	0.0211	0.9894	0.6119	2.45e-06	0.054	0.7287	4.01e-05	0.3482	0.007077	0.861	0.9983	A	G	A	18	136	154
MESA period	2L	20817612	CheB38a	FBgn0067312	NA	DOWNSTREAM	203	0.0935	0.8722	0.00944	0.9695	0.8208	2.53e-06	0.0541	0.8651	4.17e-05	0.3509	0.02765	0.879	0.9986	G	C	G	13	126	139
Chisq period	3L	11808274	CG14130	FBgn0036210	NA	UPSTREAM	305	0.2697	-0.174	0.00339	0.8841	-0.1041	1.05e-07	0.1003	-0.1416	1.39e-05	0.3543	-0.06416	0.0824	0.9756	T	A	T	41	111	152
MESA period	3L	2198157	CG8960	FBgn0035315	NA	DOWNSTREAM	68	0.245	0.1695	5.87e-06	0.4014	0.8987	0.122	0.9923	0.5438	4.73e-05	0.3592	-0.7239	6.21e-05	0.5935	A	C	A	37	114	151
Chisq period	3L	11808270	CG14130	FBgn0036210	NA	UPSTREAM	309	0.2667	-0.1741	0.00325	0.8803	-0.1063	1.64e-07	0.1048	-0.1427	1.46e-05	0.3595	-0.06211	0.0998	0.9796	C	T	C	40	110	150
Chisq period	3R	26163331	hdc	FBgn0010113	NA	INTRON	0	0.0705	-0.1707	1.57e-06	0.2311	-0.3092	0.000617	0.8039	-0.2412	1.52e-05	0.36	0.1438	0.0103	0.9009	C	T	C	11	145	156
Chisq period	2L	15811422	CG42876	FBgn0262150	NA	SYNONYMOUS_CODING	0	0.1133	0.218	0.00506	0.9035	0.1559	2.57e-06	0.3784	0.1979	1.65e-05	0.36	0.04191	0.298	0.994	A	G	A	17	133	150
Chisq period	X	12258899			NA	Intergenic		0.1948	0.1561	0.000142	0.6664	0.1531	5.02e-06	0.3975	0.1558	1.77e-05	0.36	0.002816	0.879	0.9992	T	G	T	30	124	154
Chisq period	3R	17688144			NA	Intergenic		0.1513	-0.1342	6.01e-06	0.3298	-0.2098	0.0017	0.8731	-0.1732	1.78e-05	0.36	0.08136	0.0238	0.9359	C	T	C	23	129	152
Chisq period	3R	23890549	CG34362	FBgn0085391	NA	INTRON	0	0.0701	-0.1456	2.06e-06	0.2311	-0.3258	0.00867	0.921	-0.239	1.83e-05	0.36	0.187	0.000489	0.7836	G	C	G	11	146	157
Chisq period	2L	10488712	CG7456	FBgn0032258	NA	UPSTREAM	90	0.0769	-0.1432	6.39e-06	0.3298	-0.2863	0.00671	0.9124	-0.229	1.93e-05	0.36	0.1728	0.000413	0.7743	T	C	T	12	144	156
MESA period	2R	16679143	CG43668	FBgn0263743	NA	SYNONYMOUS_CODING	0	0.121	0.7376	0.0308	0.9894	0.5606	6.29e-07	0.0336	0.702	5.02e-05	0.3609	0.07592	0.881	0.9986	C	G	C	19	138	157
MESA period	2R	16680311	CG15225	FBgn0034551	NA	UPSTREAM	161	0.1046	0.7658	0.0273	0.9894	0.6158	1.12e-06	0.04	0.7548	5.41e-05	0.3609	0.028	0.979	0.9999	A	G	A	16	137	153
MESA period	3R	13683875	tinc	FBgn0261649	In(3R)P	INTRON	0	0.0506	1.027	0.0197	0.9894	0.8706	3.46e-06	0.0626	1.043	5.58e-05	0.3609	-0.001337	0.934	0.9993	A	G	A	8	150	158
MESA period	3R	14909319	cdi	FBgn0004876	In(3R)P	INTRON	0	0.0641	0.9003	0.0056	0.9419	0.9374	6.73e-07	0.0336	0.9251	5.59e-05	0.3609	-0.1191	0.732	0.996	A	C	A	10	146	156
MESA period	3L	17384944			NA	Intergenic		0.2517	0.1713	4.23e-06	0.4014	0.9238	0.112	0.9923	0.547	5.66e-05	0.3609	-0.8149	2.13e-05	0.4571	A	G	A	37	110	147
MESA period	X	2181053	CG2865	FBgn0023526	NA	INTRON	0	0.4156	-0.1669	5.77e-06	0.4014	-0.7718	0.0419	0.9891	-0.4691	5.75e-05	0.3609	0.5746	0.00057	0.823	G	A	A	64	90	154
MESA period	2L	20840917	CG31676	FBgn0051676	NA	UTR_5_PRIME	0	0.0855	0.8732	0.012	0.9851	0.7914	3.87e-06	0.0658	0.8469	6.04e-05	0.3656	0.06125	0.8	0.9969	T	G	T	13	139	152
MESA period	3R	10242819	cv-c	FBgn0086901	NA	INTRON	0	0.1678	0.5747	0.0159	0.9894	0.5628	8.27e-06	0.0945	0.6183	6.3e-05	0.3756	-0.07166	0.598	0.9946	A	C	A	25	124	149
MESA period	2R	16677959	CG43677	FBgn0263760	NA	DOWNSTREAM	86	0.1154	0.7813	0.0484	0.9894	0.5242	1.79e-07	0.0274	0.7086	6.33e-05	0.376	0.1532	0.653	0.9951	T	A	T	18	138	156
MESA period	2R	19038348			NA	Intergenic		0.0701	0.2267	5.17e-06	0.4014	1.453	0.164	0.9923	0.8847	6.58e-05	0.3817	-1.301	2.13e-05	0.4571	T	A	T	11	146	157
MESA period	2R	16679061	CG43668	FBgn0263743	NA	SYNONYMOUS_CODING	0	0.125	0.6865	0.0255	0.9894	0.5802	2.76e-06	0.0545	0.6861	6.76e-05	0.3821	0.003322	0.864	0.9984	G	A	G	19	133	152
MESA period	3L	21275990	CG12974	FBgn0037065	NA	INTRON	0	0.0637	0.9477	0.0112	0.9795	0.8993	5.92e-06	0.084	0.9375	6.77e-05	0.3821	0.02887	0.957	0.9995	A	T	A	10	147	157
MESA period	2R	1151707	d4	FBgn0033015	NA	INTRON	0	0.0853	0.2948	7.43e-06	0.4014	1.445	0.197	0.9923	0.9144	6.86e-05	0.3848	-1.237	0.000128	0.6529	C	T	C	11	118	129
MESA period	3L	21314658	Rab26	FBgn0086913	NA	INTRON	0	0.0513	1.087	0.0146	0.9894	0.9628	1.2e-06	0.04	1.031	6.89e-05	0.3848	0.1163	0.781	0.9967	A	C	A	8	148	156
MESA period	3R	7996303			NA	Intergenic		0.098	0.7448	0.0136	0.9891	0.6884	5.95e-06	0.084	0.7721	6.95e-05	0.3848	-0.0315	0.87	0.9984	C	T	T	15	138	153
Chisq period	3R	13333079			NA	Intergenic		0.1067	-0.1159	4.16e-08	0.0399	-0.2913	0.00724	0.9167	-0.2003	2.2e-05	0.3918	0.1702	0.000139	0.7131	C	T	C	16	134	150
MESA period	3R	18418637	Efa6	FBgn0051158	In(3R)P	INTRON	0	0.0573	0.9563	0.0139	0.9894	0.9153	2.02e-06	0.0485	0.9559	7.69e-05	0.3979	0.03036	0.934	0.9993	T	G	T	9	148	157
MESA period	2L	8122592	mon2	FBgn0031985	NA	INTRON	0	0.057	1.007	0.0243	0.9894	0.8022	2e-06	0.0485	0.9745	9.27e-05	0.401	0.06306	0.777	0.9966	A	T	A	9	149	158
MESA period	2R	16680221	CG15225	FBgn0034551	NA	UPSTREAM	251	0.1019	0.7569	0.0379	0.9894	0.579	1.78e-06	0.047	0.7312	9.62e-05	0.401	0.0584	0.923	0.9991	G	A	G	16	141	157
MESA period	3R	25927540	sima	FBgn0015542	NA	INTRON	0	0.1154	0.1083	2.53e-06	0.3168	1.25	0.532	0.994	0.7036	0.000101	0.4024	-1.162	2.49e-06	0.3185	C	A	C	18	138	156
MESA period	3R	6464511	hth	FBgn0001235	NA	UTR_5_PRIME	0	0.0714	0.933	0.0208	0.9894	0.7845	4.95e-07	0.0336	0.86	0.000103	0.4041	0.1442	0.733	0.9961	C	T	C	11	143	154
MESA period	X	18414524	CG15048	FBgn0030935	NA	INTRON	0	0.1203	0.3099	8.77e-06	0.4014	1.132	0.0606	0.9923	0.6893	0.000108	0.4072	-0.7396	0.00387	0.9301	T	A	T	19	139	158
MESA period	2L	15559469	kek3	FBgn0028370	NA	INTRON	0	0.2177	0.5821	0.00928	0.9665	0.5566	8.11e-07	0.0336	0.5541	0.000111	0.4072	0.07449	0.741	0.9961	A	G	A	32	115	147
MESA period	3R	6459008	hth	FBgn0001235	NA	INTRON	0	0.0685	0.9948	0.0434	0.9894	0.6894	2.15e-07	0.0274	0.8981	0.000112	0.4072	0.1937	0.607	0.9947	CC	C	CC	10	136	146
MESA period	X	21857432	CG14614	FBgn0031186	NA	UPSTREAM	168	0.0592	1.043	0.0192	0.9894	0.8753	6.64e-07	0.0336	0.9535	0.000112	0.4072	0.1781	0.593	0.9946	C	G	C	9	143	152
MESA period	2R	9326816	cnn	FBgn0013765	NA	DOWNSTREAM	3	0.3245	0.1492	9.56e-06	0.4014	0.8069	0.138	0.9923	0.47	0.000117	0.414	-0.6067	0.000186	0.7067	A	C	A	49	102	151
MESA period	X	11572049	CG2371	FBgn0030323	NA	SYNONYMOUS_CODING	0	0.051	1.014	0.0131	0.9884	0.9783	1.82e-06	0.0473	1.001	0.000118	0.4162	0.03071	0.876	0.9985	C	G	C	8	149	157
MESA period	3R	18417894	Efa6	FBgn0051158	In(3R)P	INTRON	0	0.0645	0.9376	0.0189	0.9894	0.8319	3.9e-07	0.0336	0.8846	0.00012	0.4171	0.06188	0.977	0.9999	C	G	C	10	145	155
MESA period	3L	6099799	Ets65A	FBgn0005658	NA	INTRON	0	0.3007	0.1148	5.32e-06	0.4014	0.8429	0.32	0.9923	0.4949	0.00012	0.4171	-0.7412	5.08e-05	0.5626	C	T	C	46	107	153
MESA period	2R	16677943	CG43677	FBgn0263760	NA	DOWNSTREAM	102	0.121	0.7314	0.0575	0.9894	0.4936	8.6e-07	0.0337	0.6645	0.000129	0.4209	0.1402	0.687	0.9955	G	T	G	19	138	157
MESA period	3L	13228716	caps	FBgn0023095	NA	INTRON	0	0.0769	0.7923	0.0114	0.9811	0.794	8.56e-06	0.0966	0.8148	0.00013	0.4209	-0.005226	0.842	0.9978	C	T	C	12	144	156
MESA period	2R	18749544			NA	Intergenic		0.0503	1.06	0.02	0.9894	0.919	8.6e-07	0.0337	1.002	0.000131	0.4209	0.1192	0.732	0.996	G	A	G	8	151	159
MESA period	2R	16679021	CG43668	FBgn0263743	NA	UTR_3_PRIME	0	0.1234	0.7052	0.0445	0.9894	0.5226	2.98e-06	0.0572	0.6649	0.000131	0.4209	0.08295	0.88	0.9986	G	T	G	19	135	154
MESA period	2L	11073227			NA	Intergenic		0.0764	0.956	0.0061	0.9495	0.8951	2.13e-06	0.0498	0.8599	0.000134	0.423	0.1984	0.62	0.9948	T	G	T	11	133	144
MESA period	2R	14997111	5-HT1A	FBgn0004168	NA	INTRON	0	0.2745	0.05597	6.51e-07	0.2083	0.9331	0.54	0.9941	0.4959	0.000138	0.4276	-0.8619	1.34e-06	0.2453	C	T	C	42	111	153
MESA period	2L	20827803	CG9331	FBgn0032889	NA	DOWNSTREAM	80	0.1633	0.5994	0.0204	0.9894	0.5592	6.68e-06	0.0867	0.5953	0.000143	0.4333	0.02694	0.93	0.9992	AAGAT	A	AAGAT	24	123	147
MESA period	X	15710745	sd	FBgn0003345	NA	INTRON	0	0.0645	0.9582	0.0316	0.9894	0.7026	2.3e-06	0.0529	0.8865	0.000143	0.4337	0.143	0.768	0.9965	T	G	T	10	145	155
Chisq period	2R	13799295	elk	FBgn0011589	NA	INTRON	0	0.2583	-0.1189	4.27e-06	0.3298	-0.1551	6.21e-05	0.6691	-0.1397	2.59e-05	0.4372	0.03176	0.227	0.9925	A	AGGGA	A	39	112	151
Chisq period	3L	8920653	Tsp66E	FBgn0035936	NA	INTRON	0	0.2208	-0.152	0.000284	0.7355	-0.1365	3.88e-06	0.3784	-0.1459	2.62e-05	0.4372	-0.01101	0.893	0.9993	C	G	G	34	120	154
Chisq period	3L	11074312	JIL-1	FBgn0020412	NA	NON_SYNONYMOUS_CODING	0	0.2244	-0.1588	0.00117	0.831	-0.1299	5.97e-06	0.3975	-0.1438	2.74e-05	0.4375	-0.04277	0.241	0.9933	G	T	G	35	121	156
Chisq period	2R	17189150	CG42672	FBgn0261554	NA	INTRON	0	0.0513	-0.2062	6.84e-06	0.3298	-0.3023	0.000437	0.7974	-0.2717	2.78e-05	0.4375	0.1328	0.0236	0.935	T	C	T	8	148	156
MESA period	3R	7142674			NA	Intergenic		0.1118	0.7972	0.0381	0.9894	0.5818	1.28e-07	0.0274	0.7046	0.000154	0.4418	0.1964	0.365	0.9914	G	C	G	17	135	152
MESA period	3L	7485830	Cyp316a1	FBgn0035790	NA	NON_SYNONYMOUS_CODING	0	0.0633	0.9525	0.0608	0.9894	0.6358	2.71e-06	0.0545	0.8654	0.000158	0.4454	0.2036	0.772	0.9965	T	C	T	10	148	158
MESA period	X	18414759	CG15048	FBgn0030935	NA	UTR_5_PRIME	0	0.1282	0.2596	7.69e-06	0.4014	1.094	0.0769	0.9923	0.6593	0.000163	0.4493	-0.7781	0.00262	0.911	C	A	C	20	136	156
MESA period	3R	18418454	Efa6	FBgn0051158	In(3R)P	INTRON	0	0.0573	0.9963	0.0369	0.9894	0.7776	8.02e-07	0.0336	0.9061	0.00017	0.4493	0.2094	0.709	0.9958	G	A	G	9	148	157
MESA period	3R	18418458	Efa6	FBgn0051158	In(3R)P	INTRON	0	0.0573	0.9963	0.0369	0.9894	0.7776	8.02e-07	0.0336	0.9061	0.00017	0.4493	0.2094	0.709	0.9958	G	A	G	9	148	157
MESA period	3L	17737072	Ccn	FBgn0052183	NA	INTRON	0	0.0705	0.8928	0.0165	0.9894	0.8149	9.78e-07	0.0361	0.8491	0.000171	0.4493	0.0269	0.853	0.9982	C	T	C	11	145	156
Chisq period	3L	11808271	CG14130	FBgn0036210	NA	UPSTREAM	308	0.2667	-0.169	0.00739	0.9206	-0.1003	5.8e-07	0.2783	-0.1372	3.21e-05	0.453	-0.06289	0.0811	0.9749	C	T	C	40	110	150
Chisq period	3R	18758719	klg	FBgn0017590	NA	INTRON	0	0.1921	-0.1006	7.55e-06	0.3298	-0.2046	0.0102	0.9261	-0.1534	3.25e-05	0.4535	0.0938	0.00994	0.8984	G	C	G	29	122	151
MESA period	3L	17735697	Ccn	FBgn0052183	NA	INTRON	0	0.0987	0.7387	0.0226	0.9894	0.6548	3.64e-06	0.0634	0.7303	0.000185	0.4573	-0.03035	0.951	0.9994	G	A	G	15	137	152
MESA period	X	21861210	CG14619	FBgn0031187	NA	INTRON	0	0.0633	0.9263	0.0207	0.9894	0.8222	4.04e-06	0.0671	0.8786	0.000187	0.4582	0.09582	0.757	0.9963	C	T	C	10	148	158
MESA period	X	21857464	CG14619	FBgn0031187	NA	UPSTREAM	175	0.0637	0.9233	0.0202	0.9894	0.8257	4.44e-06	0.0696	0.8789	0.000187	0.4582	0.08906	0.774	0.9965	T	A	T	10	147	157
MESA period	2L	4953502	Jon25Bii	FBgn0031654	NA	UPSTREAM	366	0.1133	0.7452	0.0213	0.9894	0.644	4.67e-07	0.0336	0.6842	0.000192	0.4584	0.05192	0.907	0.9988	A	G	A	17	133	150
MESA period	2L	11120305	CG6230	FBgn0027582	NA	START_GAINED	0	0.0779	0.8304	0.0225	0.9894	0.7457	7.66e-06	0.0911	0.8075	0.000193	0.4584	0.05852	0.892	0.9987	C	G	C	12	142	154
MESA period	X	21875561	CG14618	FBgn0031189	NA	UTR_5_PRIME	0	0.0506	1.102	0.0357	0.9894	0.8298	1.23e-06	0.04	0.9718	0.000199	0.4665	0.2647	0.488	0.9927	A	G	A	8	150	158
MESA period	X	21861315	CG14619	FBgn0031187	NA	INTRON	0	0.0629	0.9243	0.0225	0.9894	0.8111	4.24e-06	0.069	0.8718	0.00021	0.471	0.1053	0.736	0.9961	T	A	T	10	149	159
MESA period	3R	25927541	sima	FBgn0015542	NA	INTRON	0	0.1039	0.1133	7.65e-06	0.4014	1.258	0.558	0.9941	0.7098	0.000221	0.4791	-1.162	1.05e-05	0.4233	G	A	G	16	138	154
MESA period	3L	16172262			NA	Intergenic		0.1769	0.6708	0.0748	0.9894	0.4126	1.95e-07	0.0274	0.5667	0.000222	0.4802	0.1946	0.413	0.9925	C	A	A	26	121	147
MESA period	X	14469384			NA	Intergenic		0.2293	0.5108	0.0179	0.9894	0.4814	3.22e-06	0.0606	0.4942	0.000222	0.4802	-0.00362	0.934	0.9993	G	A	G	36	121	157
MESA period	2R	16678828	CG43668	FBgn0263743	NA	DOWNSTREAM	139	0.1046	0.727	0.0569	0.9894	0.5314	4.9e-06	0.0734	0.6871	0.000225	0.4805	0.08284	0.924	0.9991	G	T	G	16	137	153
Chisq period	2R	16938216	shg	FBgn0003391	NA	UTR_3_PRIME	0	0.0567	-0.1743	1.54e-06	0.2311	-0.3595	0.00273	0.8918	-0.2686	3.67e-05	0.4809	0.1892	0.00258	0.8504	C	T	C	8	133	141
MESA period	2L	20827239	CG9331	FBgn0032889	NA	INTRON	0	0.2055	0.5478	0.0346	0.9894	0.4672	4.05e-06	0.0671	0.5245	0.00023	0.482	0.07583	0.874	0.9985	G	A	G	30	116	146
MESA period	X	14470152			NA	Intergenic		0.2357	0.4855	0.0161	0.9894	0.4883	6.52e-06	0.0867	0.4855	0.000238	0.4825	-0.04408	0.766	0.9964	G	A	G	37	120	157
MESA period	2L	20701028	Hr38	FBgn0014859	NA	INTRON	0	0.0537	1.117	0.042	0.9894	0.8058	2.4e-06	0.0536	0.9711	0.000239	0.483	0.2924	0.475	0.9927	G	A	G	8	141	149
Chisq period	3R	17966359	SKIP	FBgn0051163	NA	INTRON	0	0.0533	-0.2851	0.000601	0.7899	-0.2454	1.46e-06	0.3509	-0.267	3.96e-05	0.4842	-0.03401	0.564	0.9971	C	T	C	8	142	150
MESA period	3L	21230557	Eip78C	FBgn0004865	NA	INTRON	0	0.0705	0.9619	0.0566	0.9894	0.6484	5.8e-07	0.0336	0.8151	0.000256	0.4897	0.3019	0.392	0.9919	A	G	A	11	145	156
MESA period	3R	6465109	hth	FBgn0001235	NA	UTR_5_PRIME	0	0.0645	0.8865	0.0237	0.9894	0.8028	5.43e-06	0.0801	0.8468	0.000266	0.4974	0.07706	0.904	0.9987	A	C	A	10	145	155
MESA period	2L	7280981			NA	Intergenic		0.0641	0.9847	0.1	0.9894	0.5623	3.39e-06	0.062	0.8675	0.000269	0.4974	0.2295	0.498	0.9928	G	A	G	10	146	156
MESA period	2L	7281553			NA	Intergenic		0.0641	0.9847	0.1	0.9894	0.5623	3.39e-06	0.062	0.8675	0.000269	0.4974	0.2295	0.498	0.9928	G	A	G	10	146	156
MESA period	3R	6415020	hth	FBgn0001235	NA	INTRON	0	0.0811	0.7889	0.0415	0.9894	0.6425	3.57e-06	0.0632	0.7675	0.000271	0.4974	0.06028	0.938	0.9993	T	G	T	12	136	148
MESA period	3R	12763532	Abd-B	FBgn0000015	In(3R)P	INTRON	0	0.0596	0.9669	0.0222	0.9894	0.8144	3.37e-06	0.062	0.8955	0.000287	0.5048	0.1554	0.718	0.9959	G	A	G	9	142	151
Chisq period	3L	4559288	CG42540	FBgn0260657	NA	INTRON	0	0.051	-0.1996	8.06e-06	0.3298	-0.3325	0.00206	0.8764	-0.2651	4.43e-05	0.5051	0.1339	0.0136	0.9141	G	A	A	8	149	157
MESA period	2L	20750787	Fs(2)Ket	FBgn0262743	NA	UTR_3_PRIME	0	0.0974	0.7816	0.0344	0.9894	0.6258	6.85e-06	0.0872	0.7131	0.000294	0.5054	0.138	0.636	0.9949	C	A	C	15	139	154
Chisq period	2R	18296090	CG6044	FBgn0034725	NA	DOWNSTREAM	45	0.1154	-0.1223	5.88e-06	0.3298	-0.239	0.0036	0.8918	-0.1829	4.48e-05	0.5059	0.1221	0.0042	0.8767	G	A	G	18	138	156
Chisq period	3L	11074191	JIL-1	FBgn0020412	NA	SYNONYMOUS_CODING	0	0.2143	-0.1602	0.00117	0.831	-0.1315	8.11e-06	0.4541	-0.1428	4.78e-05	0.511	-0.03442	0.39	0.9949	A	T	A	33	121	154
MESA period	3L	17735700	Ccn	FBgn0052183	NA	INTRON	0	0.1053	0.6886	0.0188	0.9894	0.6743	8.89e-06	0.0986	0.6816	0.00032	0.5152	-0.03525	0.912	0.999	C	T	C	16	136	152
MESA period	2R	16678951	CG43668	FBgn0263743	NA	DOWNSTREAM	16	0.0968	0.7668	0.0808	0.9894	0.5008	2.34e-06	0.0529	0.6907	0.000329	0.5194	0.1527	0.686	0.9955	G	C	G	15	140	155
MESA period	3R	8062686	Cyp313a2	FBgn0038006	NA	UPSTREAM	61	0.0533	1.085	0.0568	0.9894	0.7116	2.93e-06	0.0568	0.9271	0.000332	0.5194	0.3505	0.482	0.9927	TTT	T	TTT	8	142	150
MESA period	3L	12706516			NA	Intergenic		0.1161	0.6308	0.0191	0.9894	0.6381	9.61e-06	0.1005	0.6435	0.000337	0.5194	-0.0269	0.944	0.9994	T	G	T	18	137	155
MESA period	3L	12706512			NA	Intergenic		0.1169	0.6398	0.0192	0.9894	0.6377	7.31e-06	0.0905	0.6435	0.000341	0.5207	-0.02663	0.946	0.9994	G	A	G	18	136	154
MESA period	3R	20050484	Spps	FBgn0039169	In(3R)P	NON_SYNONYMOUS_CODING	0	0.0506	1.116	0.0636	0.9894	0.732	4.89e-07	0.0336	0.9206	0.000343	0.5211	0.3891	0.38	0.9914	G	A	G	8	150	158
MESA period	2L	20799160	CG9328	FBgn0032886	NA	INTRON	0	0.0658	0.9596	0.046	0.9894	0.7115	2.77e-06	0.0545	0.8462	0.000351	0.5242	0.2341	0.503	0.9928	C	T	C	10	142	152
MESA period	2L	20799163	CG9328	FBgn0032886	NA	INTRON	0	0.0658	0.9596	0.046	0.9894	0.7115	2.77e-06	0.0545	0.8462	0.000351	0.5242	0.2341	0.503	0.9928	C	T	C	10	142	152
RI	3L	15149090	Msh6	FBgn0036486	NA	SYNONYMOUS_CODING	0	0.3057	-0.02813	3.1e-08	0.0585	-0.04645	0.000769	0.909	-0.03729	3.11e-07	0.5247	0.01831	0.0191	0.9707	T	C	T	48	109	157
RI	2R	11423994	CG30471	FBgn0050471	In(2R)NS	INTRON	0	0.1329	-0.05045	8.04e-05	0.671	-0.04349	6.22e-06	0.4343	-0.04697	9.53e-07	0.5247	-0.006956	0.514	0.9983	G	T	G	21	137	158
RI	2L	16227572			NA	Intergenic		0.1187	-0.05835	0.000423	0.8342	-0.03874	4.44e-07	0.18	-0.04854	1.48e-06	0.5247	-0.01961	0.0764	0.9949	T	C	T	19	141	160
RI	2L	16227584			NA	Intergenic		0.1296	-0.0557	0.000515	0.8429	-0.0366	4.78e-07	0.18	-0.04615	1.85e-06	0.5247	-0.0191	0.0712	0.9942	T	C	T	21	141	162
RI	3L	20930721	fng	FBgn0011591	NA	INTRON	0	0.15	-0.05887	0.00572	0.9244	-0.02968	1.36e-08	0.0256	-0.04428	1.87e-06	0.5247	-0.02918	0.00333	0.9179	T	A	T	24	136	160
RI	2L	16490863	CG4580	FBgn0032585	NA	DOWNSTREAM	573	0.1592	-0.03979	1e-05	0.5261	-0.04828	0.000147	0.8192	-0.04404	2.15e-06	0.5247	0.008481	0.392	0.9978	C	G	C	25	132	157
RI	2L	16227554			NA	Intergenic		0.1304	-0.05506	0.000603	0.8443	-0.03617	6.7e-07	0.2103	-0.04562	2.52e-06	0.5247	-0.01889	0.0747	0.9943	T	A	T	21	140	161
RI	3L	20672323			NA	Intergenic		0.1235	-0.04984	0.000169	0.7324	-0.04776	1.23e-05	0.5649	-0.0488	2.67e-06	0.5247	-0.002082	0.848	0.9995	C	T	C	20	142	162
RI	3L	10225308			NA	Intergenic		0.1605	-0.0485	0.000362	0.8287	-0.03596	1.81e-06	0.3127	-0.04223	2.74e-06	0.5247	-0.01255	0.196	0.9972	C	T	C	26	136	162
RI	2L	16206479			NA	Intergenic		0.3987	-0.03158	3.14e-05	0.5572	-0.03426	6.65e-05	0.7828	-0.03292	3.02e-06	0.5247	0.002674	0.722	0.9991	C	A	C	61	92	153
RI	3R	11774067	Sap47	FBgn0013334	NA	INTRON	0	0.1491	0.04194	2.37e-05	0.5572	0.04365	7.81e-05	0.8192	0.04279	3.7e-06	0.5247	-0.001709	0.865	0.9995	A	G	A	24	137	161
RI	3L	10225319			NA	Intergenic		0.1646	-0.04674	0.000506	0.8429	-0.03464	3.03e-06	0.3127	-0.04069	4.52e-06	0.5247	-0.0121	0.205	0.9972	T	TT	T	27	137	164
RI	3L	10225322			NA	Intergenic		0.1646	-0.04674	0.000506	0.8429	-0.03464	3.03e-06	0.3127	-0.04069	4.52e-06	0.5247	-0.0121	0.205	0.9972	T	C	T	27	137	164
RI	3L	10225329			NA	Intergenic		0.1646	-0.04674	0.000506	0.8429	-0.03464	3.03e-06	0.3127	-0.04069	4.52e-06	0.5247	-0.0121	0.205	0.9972	A	T	A	27	137	164
RI	3L	20689283	kni	FBgn0001320	NA	UPSTREAM	805	0.1438	-0.04394	9.27e-05	0.677	-0.04546	7.01e-05	0.7946	-0.0447	4.63e-06	0.5247	0.001519	0.885	0.9995	A	T	A	22	131	153
RI	2R	11887658	ATPCL	FBgn0020236	In(2R)NS	INTRON	0	0.1152	-0.04696	7.26e-05	0.6577	-0.04845	5.92e-05	0.7747	-0.0477	4.69e-06	0.5247	0.001499	0.893	0.9995	A	G	A	19	146	165
RI	3R	21848182	E(spl)m3-HLH	FBgn0002609	In(3R)Mo	SYNONYMOUS_CODING	0	0.1895	-0.03278	3.35e-06	0.5166	-0.04319	0.00101	0.916	-0.03798	5.64e-06	0.5247	0.01041	0.266	0.9972	A	G	A	29	124	153
RI	3L	14797409	CG17839	FBgn0036454	NA	UPSTREAM	943	0.1579	-0.05021	0.000571	0.8443	-0.04367	9.54e-06	0.4989	-0.04694	5.84e-06	0.5247	-0.006545	0.545	0.9983	C	A	C	21	112	133
RI	2L	4206417	ft	FBgn0001075	NA	SYNONYMOUS_CODING	0	0.175	-0.04276	0.000608	0.8443	-0.0378	1.69e-05	0.6171	-0.04028	5.85e-06	0.5247	-0.004963	0.6	0.9985	C	T	T	28	132	160
RI	2L	16227593			NA	Intergenic		0.125	-0.054	0.000882	0.8666	-0.03563	1.96e-06	0.3127	-0.04481	5.98e-06	0.5247	-0.01837	0.0898	0.9961	A	T	A	20	140	160
RI	2L	16227582			NA	Intergenic		0.1258	-0.05373	0.000961	0.8701	-0.03551	2.25e-06	0.3127	-0.04462	6.77e-06	0.5247	-0.01822	0.0926	0.9962	T	G	T	20	139	159
RI	3R	26852266			NA	Intergenic		0.1161	-0.04359	2.23e-05	0.5572	-0.05064	0.000306	0.848	-0.04712	6.89e-06	0.5247	0.007053	0.536	0.9983	AGAGTGCGCCTAAGTGTGCGTGCGGGCAA	A	AGAGTGCGCCTAAGTGTGCGTGCGGGCAA	18	137	155
RI	3L	10225290			NA	Intergenic		0.1159	-0.05215	0.000628	0.8443	-0.04051	7.31e-06	0.459	-0.04633	7.06e-06	0.5247	-0.01164	0.294	0.9972	C	G	C	19	145	164
RI	3L	10225261			NA	Intergenic		0.1152	-0.0519	0.000628	0.8443	-0.04053	8.04e-06	0.4592	-0.04622	7.47e-06	0.5247	-0.01137	0.305	0.9972	C	T	C	19	146	165
RI	3L	10225269			NA	Intergenic		0.1152	-0.0519	0.000628	0.8443	-0.04053	8.04e-06	0.4592	-0.04622	7.47e-06	0.5247	-0.01137	0.305	0.9972	G	T	G	19	146	165
RI	3L	9796288	CG32052	FBgn0044328	NA	INTRON	0	0.1138	-0.03947	9.08e-06	0.5261	-0.05452	0.000795	0.9099	-0.047	7.52e-06	0.5247	0.01505	0.173	0.9972	C	T	C	19	148	167
RI	2R	1965761	CG7849	FBgn0033060	NA	DOWNSTREAM	168	0.3724	-0.02731	2.32e-06	0.5166	-0.03625	0.000999	0.916	-0.03178	7.94e-06	0.5247	0.008941	0.252	0.9972	A	G	G	54	91	145
RI	2R	18865921			NA	Intergenic		0.3484	-0.04258	0.00959	0.9339	-0.01988	7.99e-08	0.0753	-0.03123	8.51e-06	0.5247	-0.0227	0.00269	0.9105	A	T	A	54	101	155
RI	3L	20672391			NA	Intergenic		0.1	-0.05101	0.000288	0.8092	-0.05122	5.38e-05	0.7573	-0.05111	8.51e-06	0.5247	0.000211	0.986	0.9999	G	C	G	16	144	160
RI	3L	11909129			NA	Intergenic		0.3406	0.03569	0.000286	0.8092	0.03094	3.3e-05	0.6444	0.03332	8.95e-06	0.5247	0.004752	0.561	0.9984	A	T	A	47	91	138
RI	2R	9646146	CG6280	FBgn0033866	NA	SYNONYMOUS_CODING	0	0.3333	-0.03458	0.000375	0.8287	-0.029	2.05e-05	0.6171	-0.03179	9.04e-06	0.5247	-0.005576	0.47	0.9978	T	G	T	52	104	156
RI	3L	13937200	CG32137	FBgn0052137	NA	INTRON	0	0.472	0.02788	3.08e-05	0.5572	0.03201	0.000243	0.8364	0.02995	9.25e-06	0.5247	-0.004131	0.565	0.9985	G	A	A	76	85	161
RI	3L	20914199	CR43929	FBgn0264550	NA	DOWNSTREAM	83	0.1118	-0.05161	0.00106	0.8727	-0.04154	1.56e-05	0.6171	-0.04657	9.75e-06	0.5247	-0.01007	0.376	0.9976	A	T	A	18	143	161
RI	2L	16227566			NA	Intergenic		0.1242	-0.05244	0.00103	0.8722	-0.03536	3.98e-06	0.3127	-0.0439	9.86e-06	0.5247	-0.01707	0.115	0.9962	A	G	A	20	141	161
RI	2R	18865927			NA	Intergenic		0.3399	-0.0421	0.00815	0.9334	-0.02064	1.69e-07	0.1062	-0.03137	9.87e-06	0.5247	-0.02146	0.00517	0.9439	T	A	T	52	101	153
RI	2R	11423954	CG30471	FBgn0050471	NA	INTRON	0	0.1465	-0.04844	0.00211	0.9213	-0.03353	6.67e-06	0.449	-0.04098	1.08e-05	0.5277	-0.0149	0.145	0.9966	A	G	A	23	134	157
RI	3L	10224590			NA	Intergenic		0.259	-0.03772	0.000971	0.8701	-0.02655	7.96e-06	0.4592	-0.03213	1.23e-05	0.528	-0.01117	0.164	0.9972	C	A	A	43	123	166
RI	X	16611256	CG34325	FBgn0085354	NA	INTRON	0	0.0539	-0.07529	0.00239	0.9213	-0.05084	3.88e-06	0.3127	-0.06306	1.34e-05	0.528	-0.02445	0.115	0.9962	G	A	G	9	158	167
RI	X	16611259	CG34325	FBgn0085354	NA	INTRON	0	0.0539	-0.07529	0.00239	0.9213	-0.05084	3.88e-06	0.3127	-0.06306	1.34e-05	0.528	-0.02445	0.115	0.9962	A	C	A	9	158	167
RI	X	16611273	CG34325	FBgn0085354	NA	INTRON	0	0.0539	-0.07529	0.00239	0.9213	-0.05084	3.88e-06	0.3127	-0.06306	1.34e-05	0.528	-0.02445	0.115	0.9962	C	T	C	9	158	167
RI	2R	16102008			NA	Intergenic		0.3397	-0.03786	0.00338	0.9244	-0.02381	2.44e-06	0.3127	-0.03083	1.53e-05	0.528	-0.01405	0.0663	0.9937	A	C	A	53	103	156
RI	3R	26168016	hdc	FBgn0010113	NA	INTRON	0	0.1627	-0.04539	0.00207	0.9196	-0.03165	5.86e-06	0.4336	-0.03852	1.53e-05	0.528	-0.01374	0.15	0.9966	G	A	G	27	139	166
RI	2L	16226132			NA	Intergenic		0.1824	-0.04537	0.00196	0.9148	-0.02793	3.39e-06	0.3127	-0.03665	1.55e-05	0.528	-0.01745	0.0605	0.9937	A	G	A	29	130	159
RI	2R	11091156	CG11807	FBgn0033996	NA	SYNONYMOUS_CODING	0	0.0988	-0.0392	7.55e-06	0.5166	-0.05903	0.00211	0.9213	-0.04912	1.57e-05	0.528	0.01983	0.0966	0.9962	A	G	A	16	146	162
RI	3R	25446875	CG1907	FBgn0039674	NA	DOWNSTREAM	395	0.1392	-0.0525	0.00524	0.9244	-0.03035	1.47e-06	0.3127	-0.04142	1.71e-05	0.528	-0.02216	0.0328	0.98	G	A	G	22	136	158
RI	3R	18753207	klg	FBgn0017590	In(3R)Mo	INTRON	0	0.1988	-0.02973	8.22e-06	0.5166	-0.04155	0.00187	0.9182	-0.03564	1.84e-05	0.528	0.01182	0.187	0.9972	A	G	A	32	129	161
RI	2R	1962450	CG7845	FBgn0033059	NA	NON_SYNONYMOUS_CODING	0	0.415	-0.02564	5.96e-06	0.5166	-0.03399	0.00154	0.9182	-0.02982	1.85e-05	0.528	0.008347	0.272	0.9972	T	C	C	61	86	147
Chisq period	3L	14455702	bbg	FBgn0087007	NA	INTRON	0	0.0828	-0.1328	6.14e-06	0.3298	-0.2811	0.0125	0.9319	-0.2094	5.31e-05	0.5297	0.1541	0.00084	0.7836	C	A	C	13	144	157
MESA period	3R	25927340	sima	FBgn0015542	NA	INTRON	0	0.0573	0.08283	3.63e-05	0.461	1.442	0.536	0.994	0.8723	0.000362	0.53	-1.555	4.79e-06	0.3511	C	T	C	9	148	157
MESA period	2R	16678826	CG43668	FBgn0263743	NA	DOWNSTREAM	141	0.1039	0.712	0.0666	0.9894	0.5126	8.34e-06	0.0947	0.6693	0.000366	0.5314	0.08783	0.85	0.9981	G	A	G	16	138	154
MESA period	3L	21194596	CG33054	FBgn0053054	NA	INTRON	0	0.0641	0.9905	0.0633	0.9894	0.662	1.18e-06	0.04	0.8428	0.000367	0.5314	0.3092	0.332	0.9912	G	C	G	10	146	156
MESA period	2L	20800294	CG9328	FBgn0032886	NA	INTRON	0	0.0667	0.9633	0.0486	0.9894	0.7036	2.54e-06	0.0541	0.844	0.000367	0.5314	0.2463	0.48	0.9927	G	A	G	10	140	150
MESA period	2L	7285194			NA	Intergenic		0.0667	1.011	0.127	0.9894	0.523	4.09e-07	0.0336	0.8495	0.000377	0.5346	0.278	0.412	0.9925	G	T	G	10	140	150
RI	3R	25446874	CG1907	FBgn0039674	NA	DOWNSTREAM	394	0.1384	-0.05197	0.00592	0.9244	-0.02983	1.88e-06	0.3127	-0.0409	2.17e-05	0.5375	-0.02214	0.0329	0.98	G	C	G	22	137	159
RI	3L	5312731			NA	Intergenic		0.3292	-0.02468	7.38e-06	0.5166	-0.03538	0.00238	0.9268	-0.03003	2.2e-05	0.5375	0.0107	0.16	0.9972	C	A	C	53	108	161
RI	2R	1965762	CG7849	FBgn0033060	NA	DOWNSTREAM	170	0.3525	-0.02657	7.36e-06	0.5166	-0.03617	0.00199	0.9182	-0.03137	2.25e-05	0.5378	0.009599	0.234	0.9972	TTGTCGATTATTATAAATACACATATGTGCGCAGACTGGTTGATTTACCCCAT	T	T	49	90	139
MESA period	2L	20684888	Hr38	FBgn0014859	NA	UTR_3_PRIME	0	0.0516	1.239	0.119	0.9894	0.6196	1.15e-07	0.0274	0.9372	0.000404	0.5432	0.602	0.117	0.9912	G	A	G	8	147	155
MESA period	X	10465290	spri	FBgn0085443	NA	INTRON	0	0.0769	0.8783	0.0406	0.9894	0.6704	1.48e-06	0.0428	0.7687	0.00041	0.5465	0.1611	0.657	0.9953	C	T	C	12	144	156
MESA period	3R	3708140	CG17816	FBgn0037525	NA	INTRON	0	0.1242	0.687	0.0326	0.9894	0.5717	9.31e-06	0.0993	0.6391	0.000428	0.5474	0.09947	0.532	0.9935	T	C	T	19	134	153
MESA period	2L	2704549	CG31690	FBgn0051690	NA	INTRON	0	0.3357	0.0925	9.85e-06	0.4014	0.8232	0.282	0.9923	0.4466	0.000447	0.5523	-0.7142	6.04e-05	0.5853	T	C	T	48	95	143
Chisq period	2R	14820522	sano	FBgn0034408	NA	INTRON	0	0.0596	-0.1612	5e-06	0.3298	-0.3307	0.00613	0.9069	-0.2475	5.77e-05	0.5533	0.1737	0.0024	0.8473	C	G	C	9	142	151
MESA period	2L	20697622	Hr38	FBgn0014859	NA	INTRON	0	0.0581	1.089	0.0807	0.9894	0.6551	1.21e-06	0.04	0.8775	0.000461	0.5588	0.4214	0.247	0.9912	C	T	C	9	146	155
MESA period	2L	20697665	Hr38	FBgn0014859	NA	INTRON	0	0.0581	1.089	0.0807	0.9894	0.6551	1.21e-06	0.04	0.8775	0.000461	0.5588	0.4214	0.247	0.9912	C	T	C	9	146	155
MESA period	2L	20697684	Hr38	FBgn0014859	NA	INTRON	0	0.0581	1.089	0.0807	0.9894	0.6551	1.21e-06	0.04	0.8775	0.000461	0.5588	0.4214	0.247	0.9912	C	T	C	9	146	155
MESA period	3R	6472747			NA	Intergenic		0.052	1.004	0.0759	0.9894	0.6643	3.59e-06	0.0632	0.9049	0.000473	0.5615	0.1962	0.664	0.9953	G	A	G	8	146	154
MESA period	3L	968340	Glut1	FBgn0264574	NA	INTRON	0	0.0641	-0.02663	1.98e-06	0.2928	1.648	0.781	0.9964	0.8261	0.000474	0.5615	-1.683	2.02e-07	0.1282	C	A	C	10	146	156
MESA period	3L	17737079	Ccn	FBgn0052183	NA	INTRON	0	0.076	0.8448	0.0362	0.9894	0.6852	1.65e-06	0.046	0.7601	0.000483	0.5648	0.1053	0.655	0.9952	T	G	T	12	146	158
MESA period	X	9799887			NA	Intergenic		0.051	0.1643	3.27e-06	0.3697	1.696	0.359	0.9925	0.9032	0.000497	0.5668	-1.434	5.5e-05	0.5626	A	T	A	8	149	157
MESA period	3L	17737053	Ccn	FBgn0052183	NA	INTRON	0	0.0764	0.8406	0.0365	0.9894	0.6846	1.91e-06	0.0482	0.7578	0.000505	0.5668	0.1015	0.665	0.9953	A	AA	A	12	145	157
MESA period	2L	20786840	Pomp	FBgn0032884	NA	UPSTREAM	816	0.0658	0.9813	0.0643	0.9894	0.6611	3.53e-06	0.0632	0.8332	0.000508	0.5668	0.3023	0.37	0.9914	A	T	A	10	142	152
MESA period	3L	17736978	Ccn	FBgn0052183	NA	INTRON	0	0.0811	0.8448	0.0386	0.9894	0.6786	1.52e-06	0.0428	0.758	0.000513	0.5668	0.1115	0.648	0.9951	G	C	G	12	136	148
MESA period	2R	16678949	CG43668	FBgn0263743	NA	DOWNSTREAM	18	0.1083	0.7265	0.109	0.9894	0.4359	2.66e-06	0.0545	0.6329	0.000522	0.5681	0.1897	0.561	0.9939	G	A	G	17	140	157
MESA period	2R	16394601			NA	Intergenic		0.0886	0.2043	6.84e-06	0.4014	1.261	0.262	0.9923	0.7053	0.000527	0.5682	-0.988	0.00046	0.7947	T	A	T	14	144	158
MESA period	2L	20801713	CG9328	FBgn0032886	NA	INTRON	0	0.0592	1.021	0.0621	0.9894	0.7002	4.29e-06	0.0692	0.8709	0.00055	0.5752	0.3043	0.384	0.9914	AACCCCAAGGCATCTTGAATATTTCCTA	A	AACCCCAAGGCATCTTGAATATTTCCTA	9	143	152
MESA period	X	2358619	boi	FBgn0040388	NA	INTRON	0	0.0629	0.8418	0.0275	0.9894	0.7829	4.45e-06	0.0696	0.803	0.000555	0.5767	0.003917	0.886	0.9987	T	G	T	10	149	159
RI	3R	18363341	CG5326	FBgn0038983	In(3R)Mo	INTRON	0	0.1304	-0.0341	5.98e-06	0.5166	-0.04819	0.00263	0.9269	-0.04114	2.63e-05	0.5767	0.01409	0.184	0.9972	G	T	G	21	140	161
MESA period	X	14475330	CG14414	FBgn0030571	NA	INTRON	0	0.2715	0.4635	0.036	0.9894	0.4119	9.28e-06	0.0993	0.4483	0.000563	0.577	-0.006445	0.977	0.9999	A	G	A	41	110	151
Chisq period	3R	24653545	WASp	FBgn0024273	NA	INTRON	0	0.058	-0.1544	2.42e-06	0.2319	-0.3647	0.0458	0.9539	-0.2609	6.33e-05	0.5818	0.2146	3.28e-05	0.5987	A	G	A	8	130	138
MESA period	3L	21278638	CG12974	FBgn0037065	NA	INTRON	0	0.0503	1.013	0.0539	0.9894	0.7628	8.84e-06	0.0986	0.9043	0.000594	0.585	0.2315	0.496	0.9928	C	T	C	8	151	159
MESA period	X	14475556	CG14414	FBgn0030571	NA	INTRON	0	0.2581	0.4708	0.0446	0.9894	0.3958	6.42e-06	0.0867	0.4414	0.000651	0.5931	0.01678	0.979	0.9999	C	T	C	40	115	155
RI	3L	18243744			NA	Intergenic		0.2152	-0.04264	0.00645	0.925	-0.02675	3.64e-06	0.3127	-0.0347	2.9e-05	0.5944	-0.01589	0.0698	0.994	AC	G	AC	34	124	158
MESA period	3R	17148323	CG16791	FBgn0038881	In(3R)P	INTRON	0	0.1	0.7091	0.0611	0.9894	0.5522	2.34e-06	0.0529	0.6392	0.000684	0.598	0.1458	0.746	0.9961	T	G	T	15	135	150
MESA period	2L	20685671	Hr38	FBgn0014859	NA	UTR_3_PRIME	0	0.0671	1.006	0.0862	0.9894	0.6132	2.72e-06	0.0545	0.8098	0.000694	0.6003	0.376	0.288	0.9912	A	T	A	10	139	149
RI	X	4417113	CG32773	FBgn0052773	NA	INTRON	0	0.4268	-0.02112	7.36e-06	0.5166	-0.03389	0.00585	0.9592	-0.02751	3.13e-05	0.6032	0.01276	0.0742	0.9943	G	A	G	70	94	164
RI	3R	20759813	CG11771	FBgn0039252	In(3R)Mo	SYNONYMOUS_CODING	0	0.2375	-0.02584	7.62e-06	0.5166	-0.03888	0.00414	0.9478	-0.03236	3.24e-05	0.6032	0.01305	0.121	0.9962	A	T	A	38	122	160
MESA period	3L	17737033	Ccn	FBgn0052183	NA	INTRON	0	0.0654	0.8567	0.0339	0.9894	0.7555	9.87e-06	0.1019	0.8009	0.000732	0.609	0.03943	0.876	0.9985	T	G	T	10	143	153
Chisq period	2R	18293684	CG6044	FBgn0034725	NA	INTRON	0	0.0701	-0.1336	9.31e-06	0.3298	-0.2842	0.00732	0.9171	-0.2216	7.62e-05	0.6174	0.1772	0.00181	0.8298	G	A	G	11	146	157
Chisq period	X	9497043	Gga	FBgn0030141	NA	SYNONYMOUS_CODING	0	0.2905	-0.08412	4.78e-06	0.3298	-0.1735	0.01	0.9261	-0.1282	7.74e-05	0.6218	0.08167	0.00575	0.8853	G	A	G	43	105	148
MESA period	3L	12706525			NA	Intergenic		0.1046	0.6955	0.053	0.9894	0.557	4.09e-06	0.0671	0.6358	0.000841	0.6239	0.1189	0.613	0.9947	T	A	T	16	137	153
Chisq period	2R	18732933	CG3649	FBgn0034785	NA	UPSTREAM	591	0.3423	0.08582	5.36e-06	0.3298	0.1585	0.000922	0.8213	0.1221	7.93e-05	0.6263	-0.07426	0.0208	0.9307	A	G	A	51	98	149
MESA period	3L	968341	Glut1	FBgn0264574	NA	INTRON	0	0.0701	-0.0504	4.67e-06	0.4014	1.522	0.888	0.9981	0.7544	0.000875	0.6353	-1.574	4.39e-07	0.1687	G	GAGTA	G	11	146	157
MESA period	3R	3695415	CG17816	FBgn0037525	NA	INTRON	0	0.0526	1.032	0.064	0.9894	0.7364	7.75e-06	0.0911	0.8911	0.000878	0.6359	0.2859	0.359	0.9914	A	T	A	8	144	152
MESA period	2L	20798704	CG9328	FBgn0032886	NA	INTRON	0	0.0596	1.034	0.109	0.9894	0.6014	1.5e-06	0.0428	0.8293	0.000884	0.6365	0.4166	0.248	0.9912	A	AA	A	9	142	151
Chisq period	2L	16049401	beat-Ia	FBgn0013433	NA	UPSTREAM	594	0.4184	-0.09126	8.38e-06	0.3298	-0.1504	0.0037	0.8942	-0.1197	9.15e-05	0.6489	0.05748	0.0132	0.912	A	C	C	59	82	141
Chisq period	2L	1244160			NA	Intergenic		0.3087	-0.1378	0.00313	0.8793	-0.1163	7.8e-06	0.4539	-0.1242	9.38e-05	0.6489	-0.02718	0.187	0.9887	C	T	C	46	103	149
Chisq period	3L	11808243	CG14130	FBgn0036210	NA	UPSTREAM	336	0.2752	-0.1556	0.0108	0.9322	-0.09534	4.2e-06	0.3784	-0.1281	9.82e-05	0.6513	-0.05432	0.135	0.9845	C	T	C	41	108	149
Chisq period	2R	17097733	CG44245	FBgn0265180	NA	INTRON	0	0.0927	-0.1336	9.92e-06	0.3298	-0.2432	0.003	0.8918	-0.1957	9.99e-05	0.6513	0.1249	0.00705	0.8918	G	A	G	14	137	151
Chisq period	2R	17864226	Gr58c	FBgn0041237	NA	SYNONYMOUS_CODING	0	0.0881	-0.1543	4.21e-06	0.3298	-0.2503	0.00102	0.839	-0.1952	0.0001	0.6513	0.08275	0.0609	0.9671	C	T	C	14	145	159
MESA period	2L	20703412	Hr38	FBgn0014859	NA	INTRON	0	0.0649	0.9553	0.0894	0.9894	0.6066	9.73e-06	0.101	0.7885	0.000977	0.6562	0.3345	0.344	0.9913	G	A	G	10	144	154
RI	3R	9401301	CR43848	FBgn0264430	NA	DOWNSTREAM	100	0.2357	-0.0219	5.94e-07	0.3731	-0.04272	0.0167	0.9756	-0.03231	4.27e-05	0.6599	0.02082	0.0141	0.9657	C	T	C	37	120	157
RI	X	16761643	CG13003	FBgn0030798	NA	INTRON	0	0.0976	-0.02498	1.52e-07	0.1434	-0.06744	0.0519	0.9809	-0.04621	4.36e-05	0.6599	0.04245	0.0003	0.7427	G	A	G	16	148	164
MESA period	2R	11065209	igl	FBgn0013467	NA	INTRON	0	0.051	0.02602	1.91e-05	0.4374	1.654	0.528	0.994	0.8503	0.000998	0.6605	-1.625	8.26e-06	0.4233	G	T	G	8	149	157
MESA period	3R	4752032	pyd	FBgn0262614	NA	INTRON	0	0.0526	1.004	0.0594	0.9894	0.7485	5.51e-06	0.0805	0.8777	0.00103	0.6671	0.2139	0.555	0.9937	T	TT	TT	8	144	152
MESA period	2L	20657575	CG2614	FBgn0032873	NA	SYNONYMOUS_CODING	0	0.0588	1.026	0.105	0.9894	0.6095	6.46e-06	0.0867	0.8264	0.00103	0.6671	0.4009	0.273	0.9912	A	G	A	9	144	153
MESA period	2L	20754465	ns4	FBgn0032882	NA	SYNONYMOUS_CODING	0	0.0523	1.022	0.0851	0.9894	0.6829	5.86e-06	0.0839	0.8644	0.00103	0.6677	0.3217	0.396	0.992	C	A	C	8	145	153
MESA period	2L	20664630	CG31678	FBgn0051678	NA	INTRON	0	0.0581	1.025	0.105	0.9894	0.6087	6.45e-06	0.0867	0.8253	0.00104	0.6681	0.4003	0.271	0.9912	T	C	T	9	146	155
MESA period	2L	20751679	CG9319	FBgn0032881	NA	SYNONYMOUS_CODING	0	0.0649	0.945	0.0948	0.9894	0.5968	6.66e-06	0.0867	0.7789	0.00108	0.675	0.3332	0.327	0.9912	G	A	G	10	144	154
Chisq period	3L	11808683	CG14130	FBgn0036210	NA	INTRON	0	0.2876	-0.153	0.00892	0.9234	-0.08974	2.17e-06	0.3784	-0.124	0.000108	0.6751	-0.05706	0.128	0.9834	T	C	T	44	109	153
MESA period	3R	22600585			NA	Intergenic		0.1208	0.6636	0.0815	0.9894	0.4764	4.53e-06	0.0696	0.5836	0.00111	0.6794	0.177	0.481	0.9927	C	T	T	18	131	149
MESA period	2L	20765160	dia	FBgn0011202	NA	SYNONYMOUS_CODING	0	0.0649	0.9366	0.0992	0.9894	0.5891	8.21e-06	0.0944	0.7707	0.00123	0.6977	0.3329	0.326	0.9912	G	A	G	10	144	154
MESA period	2L	20763486	dia	FBgn0011202	NA	INTRON	0	0.0645	0.9378	0.0999	0.9894	0.5877	7.94e-06	0.0918	0.7704	0.00124	0.6979	0.3358	0.322	0.9912	T	A	T	10	145	155
Chisq period	2L	9999781	CG31875	FBgn0051875	NA	INTRON	0	0.3067	-0.05887	6.27e-06	0.3298	-0.1762	0.0929	0.9661	-0.1222	0.00012	0.7007	0.128	6.33e-06	0.5698	G	T	G	46	104	150
Chisq period	3L	11808401	CG14130	FBgn0036210	NA	UPSTREAM	178	0.2568	-0.1624	0.024	0.9567	-0.09205	4.04e-06	0.3784	-0.1296	0.000123	0.7027	-0.06498	0.063	0.9673	A	G	A	38	110	148
MESA period	3L	895829	CG34056	FBgn0054056	NA	UPSTREAM	122	0.057	0.9562	0.11	0.9894	0.5983	1.28e-06	0.0401	0.7838	0.0013	0.7046	0.3474	0.317	0.9912	T	A	T	9	149	158
Chisq period	3L	5206682	shep	FBgn0052423	NA	INTRON	0	0.0633	-0.124	1.87e-06	0.2311	-0.3247	0.0232	0.9419	-0.2249	0.000125	0.7069	0.2049	0.000125	0.7109	A	T	A	10	148	158
Chisq period	3R	19909070	4EHP	FBgn0053100	NA	INTRON	0	0.2635	-0.08625	5.42e-06	0.3298	-0.1694	0.00454	0.8975	-0.1282	0.000128	0.7069	0.07685	0.0164	0.9211	A	G	G	39	109	148
MESA period	2L	20674169	CG31678	FBgn0051678	NA	INTRON	0	0.052	1.18	0.198	0.9894	0.5122	7.53e-07	0.0336	0.8523	0.00137	0.7086	0.6549	0.085	0.9912	A	T	A	8	146	154
RI	2R	11878083	CG8314	FBgn0034057	In(2R)NS	SYNONYMOUS_CODING	0	0.3312	-0.02158	6.3e-06	0.5166	-0.03678	0.00819	0.9631	-0.02918	5.21e-05	0.709	0.0152	0.0454	0.991	G	A	A	53	107	160
RI	3L	20915635	CR43929	FBgn0264550	NA	UPSTREAM	786	0.1859	-0.04615	0.0166	0.9489	-0.02414	2.36e-06	0.3127	-0.03515	5.23e-05	0.709	-0.02201	0.0177	0.9683	C	G	C	29	127	156
MESA period	2R	4800785	Pgi	FBgn0003074	NA	INTRON	0	0.0662	1.002	0.15	0.9894	0.517	2.5e-06	0.0541	0.7762	0.0014	0.7104	0.4759	0.104	0.9912	G	A	G	10	141	151
MESA period	X	9797913			NA	Intergenic		0.051	0.03874	0.000219	0.6439	1.363	0.726	0.9956	0.8201	0.00143	0.7131	-1.522	9.07e-06	0.4233	C	A	C	8	149	157
Chisq period	3L	7974941	nmo	FBgn0011817	NA	INTRON	0	0.3649	-0.0761	9.38e-06	0.3298	-0.1561	0.00993	0.9261	-0.1163	0.000147	0.7283	0.0757	0.00793	0.8945	G	C	G	54	94	148
Chisq period	3L	19428817			NA	Intergenic		0.106	-0.1106	5.85e-06	0.3298	-0.2458	0.0152	0.9352	-0.1801	0.000147	0.7283	0.1403	0.000632	0.7836	C	T	C	16	135	151
Chisq period	2L	9999758	CG31875	FBgn0051875	NA	INTRON	0	0.3067	-0.05676	7.85e-06	0.3298	-0.1753	0.0992	0.9672	-0.1207	0.000147	0.7283	0.1292	7.2e-06	0.5698	A	C	A	46	104	150
MESA period	2L	8142512	CG8552	FBgn0031990	NA	INTRON	0	0.0755	0.8877	0.182	0.9894	0.4231	4.49e-06	0.0696	0.6972	0.0016	0.7296	0.3597	0.252	0.9912	C	A	C	12	147	159
Chisq period	3L	11808368	CG14130	FBgn0036210	NA	UPSTREAM	211	0.271	-0.1518	0.0138	0.937	-0.08846	4.39e-06	0.3784	-0.1227	0.000156	0.7303	-0.05733	0.111	0.982	G	A	G	42	113	155
RI	3L	834130	CG42553	FBgn0260755	NA	START_GAINED	0	0.1091	-0.03127	7.71e-06	0.5166	-0.05352	0.01	0.9669	-0.04239	6.61e-05	0.7405	0.02224	0.0489	0.9911	A	G	A	18	147	165
RI	3R	10755652			NA	Intergenic		0.0683	-0.06938	0.0222	0.953	-0.03699	2.99e-06	0.3127	-0.05318	8.11e-05	0.7405	-0.03238	0.0216	0.974	C	T	C	11	150	161
RI	2L	12210735	aret	FBgn0000114	NA	INTRON	0	0.2013	0.02357	8.89e-06	0.5261	0.04526	0.016	0.9738	0.03441	8.26e-05	0.7405	-0.02169	0.0167	0.9679	T	A	T	31	123	154
RI	2L	15093724	CG15270	FBgn0028879	NA	INTRON	0	0.0556	-0.07258	0.011	0.939	-0.04362	9.11e-06	0.4906	-0.0581	9.05e-05	0.7405	-0.02896	0.062	0.9937	T	C	C	9	153	162
MESA period	3R	24084347			NA	Intergenic		0.051	0.9186	0.0166	0.9894	0.8927	5.37e-06	0.0799	0.8132	0.00178	0.75	0.1432	0.738	0.9961	G	A	G	8	149	157
Chisq period	3L	11808335	CG14130	FBgn0036210	NA	UPSTREAM	244	0.2585	-0.1568	0.0142	0.9372	-0.09102	6.3e-06	0.3975	-0.1266	0.000182	0.7547	-0.05967	0.124	0.9831	C	A	C	38	109	147
Chisq period	3L	11808109	CG42255	FBgn0259140	NA	UPSTREAM	254	0.2914	-0.1452	0.0106	0.9307	-0.08919	9.27e-06	0.4816	-0.12	0.000191	0.7547	-0.04979	0.19	0.9892	A	T	A	44	107	151
Chisq period	2R	17864358	Gr58c	FBgn0041237	NA	SYNONYMOUS_CODING	0	0.2961	-0.07773	5.12e-06	0.3298	-0.1644	0.0109	0.9275	-0.1185	0.000206	0.7605	0.08314	0.00338	0.8607	C	T	T	45	107	152
Chisq period	2L	22275244			NA	Intergenic		0.4697	-0.1367	0.00754	0.9206	-0.09104	6.06e-06	0.3975	-0.1162	0.000209	0.7605	-0.04036	0.229	0.9928	G	A	A	62	70	132
MESA period	2R	21019603			NA	Intergenic		0.1438	0.6319	0.0277	0.9894	0.5313	9.61e-06	0.1005	0.5207	0.00194	0.7636	0.1632	0.526	0.9933	A	T	T	22	131	153
MESA period	3L	1213732	mwh	FBgn0264272	NA	INTRON	0	0.3425	-0.02652	6.2e-06	0.4014	0.822	0.772	0.9961	0.3846	0.00204	0.77	-0.7946	2.15e-06	0.2947	T	C	C	50	96	146
MESA period	2L	20692848	Hr38	FBgn0014859	NA	INTRON	0	0.0795	0.9421	0.235	0.9894	0.3903	9.14e-07	0.0344	0.6701	0.00207	0.7713	0.5414	0.089	0.9912	T	C	T	12	139	151
RI	3L	20511208	CG5059	FBgn0037007	NA	INTRON	0	0.3733	-0.01778	1.8e-06	0.5166	-0.03754	0.0308	0.9809	-0.02766	0.000117	0.7715	0.01976	0.00933	0.9602	TTT	T	TTT	56	94	150
MESA period	3L	7301002	unc-13-4A	FBgn0035756	NA	INTRON	0	0.08	0.8783	0.183	0.9894	0.4373	5.54e-06	0.0805	0.6703	0.00211	0.7738	0.4251	0.19	0.9912	C	A	C	12	138	150
RI	3L	20677230			NA	Intergenic		0.1795	-0.02358	7.89e-06	0.5166	-0.04449	0.0203	0.9805	-0.03404	0.000126	0.7738	0.02091	0.0264	0.9756	G	C	G	28	128	156
RI	3L	839303	CG13887	FBgn0035165	NA	SYNONYMOUS_CODING	0	0.4383	0.01749	6.14e-06	0.5166	0.03562	0.0234	0.9809	0.02655	0.000126	0.7738	-0.01814	0.011	0.9634	A	G	A	71	91	162
MESA period	2R	21019488			NA	Intergenic		0.1457	0.6506	0.037	0.9894	0.5045	9.05e-06	0.0993	0.5155	0.00228	0.785	0.2133	0.376	0.9914	C	T	T	22	129	151
MESA period	3R	6335833	hth	FBgn0001235	NA	UTR_3_PRIME	0	0.0677	1.005	0.157	0.9894	0.4869	6.58e-06	0.0867	0.7658	0.00234	0.7865	0.461	0.215	0.9912	A	G	A	9	124	133
RI	3L	834230	CG42553	FBgn0260755	NA	SYNONYMOUS_CODING	0	0.103	-0.02834	9.8e-06	0.5261	-0.054	0.0231	0.9809	-0.04117	0.000157	0.7917	0.02566	0.0265	0.9761	A	G	A	17	148	165
RI	2L	17554583	CG7094	FBgn0032650	NA	SYNONYMOUS_CODING	0	0.0932	-0.02726	3.94e-06	0.5166	-0.05762	0.0393	0.9809	-0.04244	0.000171	0.7921	0.03036	0.013	0.9634	C	T	C	15	146	161
RI	3L	15150176	Msh6	FBgn0036486	NA	INTRON	0	0.3086	-0.01714	8.12e-06	0.5166	-0.03693	0.0389	0.9809	-0.02704	0.000181	0.7933	0.01979	0.00977	0.9602	A	G	A	50	112	162
Chisq period	3L	11808632	CG14130	FBgn0036210	NA	SYNONYMOUS_CODING	0	0.2763	-0.1495	0.0184	0.9478	-0.08136	6.42e-06	0.3975	-0.1179	0.000302	0.7953	-0.06228	0.0991	0.9794	C	G	C	42	110	152
Chisq period	3R	4320214			NA	Intergenic		0.0805	-0.1174	8.18e-06	0.3298	-0.2859	0.0313	0.9492	-0.1955	0.000306	0.7953	0.1577	0.00262	0.8531	T	C	T	12	137	149
Chisq period	2R	19281121	CG3530	FBgn0028497	NA	INTRON	0	0.071	-0.2425	0.0128	0.9366	-0.161	5.23e-06	0.3975	-0.202	0.000331	0.7953	-0.07755	0.114	0.9821	G	A	G	11	144	155
Chisq period	3R	16538160	Oamb	FBgn0024944	NA	INTRON	0	0.4762	-0.07285	8.19e-06	0.3298	-0.1417	0.009	0.9238	-0.106	0.000359	0.7953	0.06705	0.00511	0.8774	A	G	G	70	77	147
MESA period	2R	16660610	CG13443	FBgn0034548	NA	UPSTREAM	584	0.0637	0.9875	0.39	0.9899	0.294	1.79e-06	0.047	0.7195	0.00253	0.798	0.5425	0.112	0.9912	T	A	T	10	147	157
MESA period	3L	5330970			NA	Intergenic		0.1067	0.792	0.147	0.9894	0.4076	1.71e-06	0.0463	0.587	0.00257	0.8008	0.3425	0.213	0.9912	A	C	A	16	134	150
MESA period	2R	9689492	Cpr50Cb	FBgn0033869	NA	INTRON	0	0.0903	-0.01756	7.03e-05	0.5613	1.19	0.993	0.9999	0.5981	0.00257	0.8008	-1.207	5.49e-06	0.3511	T	C	T	14	141	155
RI	3R	4679157	pyd	FBgn0262614	NA	INTRON	0	0.3026	0.0374	0.0384	0.956	0.0197	8.93e-06	0.4906	0.02855	0.000217	0.8023	0.0177	0.0265	0.9757	T	G	T	46	106	152
RI	3L	14997665	Reck	FBgn0036463	NA	INTRON	0	0.0549	-0.07232	0.0409	0.9582	-0.03482	9.79e-06	0.4989	-0.05357	0.000234	0.8023	-0.0375	0.0153	0.967	T	A	T	9	155	164
MESA period	X	10346595	CG32683	FBgn0052683	NA	INTRON	0	0.0696	0.9642	0.248	0.9894	0.3774	1.69e-07	0.0274	0.6605	0.00264	0.8044	0.6296	0.0856	0.9912	C	A	C	11	147	158
Chisq period	2L	6502711	CG31637	FBgn0051637	NA	INTRON	0	0.0839	-0.1152	1.64e-06	0.2311	-0.2802	0.0177	0.9366	-0.1909	0.000437	0.8065	0.1507	0.00184	0.8301	G	T	G	12	131	143
MESA period	2R	6448451	psq	FBgn0263102	NA	INTRON	0	0.0903	-0.06842	3.11e-05	0.4495	1.245	0.899	0.9982	0.5984	0.0027	0.8078	-1.33	1.01e-06	0.2453	T	A	T	14	141	155
MESA period	3R	24716250	Doa	FBgn0259220	NA	INTRON	0	0.1	0.6789	0.0318	0.9894	0.6161	6.9e-06	0.0872	0.5747	0.00281	0.813	0.137	0.714	0.9959	A	G	A	15	135	150
RI	X	7317279			NA	Intergenic		0.1321	-0.02147	6.33e-06	0.5166	-0.05164	0.0605	0.9824	-0.03656	0.000294	0.8192	0.03017	0.00415	0.9276	T	A	T	21	138	159
RI	2L	1855776	wry	FBgn0051665	NA	SYNONYMOUS_CODING	0	0.2222	-0.01732	9.89e-06	0.5261	-0.03906	0.0606	0.9824	-0.02819	0.000327	0.823	0.02174	0.0107	0.9618	C	A	A	36	126	162
RI	3R	7645254	CoVa	FBgn0019624	NA	INTRON	0	0.142	-0.02053	6.58e-06	0.5166	-0.04655	0.0619	0.9831	-0.03354	0.000355	0.824	0.02603	0.0103	0.9609	C	A	C	23	139	162
RI	2R	18865887			NA	Intergenic		0.2579	-0.04105	0.104	0.9737	-0.01391	1.85e-06	0.3127	-0.02748	0.000358	0.824	-0.02714	0.00082	0.8413	ATGAAACG	A	ATGAAACG	41	118	159
RI	2R	18158195	dve	FBgn0020307	NA	INTRON	0	0.0774	-0.02389	5.14e-06	0.5166	-0.06759	0.104	0.9851	-0.04574	0.000393	0.8258	0.0437	0.00117	0.8735	G	A	G	12	143	155
MESA period	2R	6286363	CG42732	FBgn0261698	NA	INTRON	0	0.0738	-0.009875	0.000118	0.6079	1.29	0.84	0.9975	0.6497	0.00307	0.8278	-1.306	9.36e-06	0.4233	C	A	C	11	138	149
RI	3L	13301136			NA	Intergenic		0.1447	-0.01908	4.97e-06	0.5166	-0.04908	0.0834	0.9839	-0.03408	0.000427	0.8288	0.03	0.00304	0.9157	T	G	G	23	136	159
RI	3R	22246548			NA	Intergenic		0.2781	0.03886	0.0953	0.9729	0.01671	7.14e-06	0.459	0.02778	0.000463	0.8288	0.02215	0.00671	0.957	G	C	G	42	109	151
RI	3L	17013801	CG6652	FBgn0036687	NA	SYNONYMOUS_CODING	0	0.1037	-0.01661	1.7e-06	0.5166	-0.06122	0.186	0.9898	-0.03891	0.000466	0.8288	0.04461	9e-05	0.595	A	G	A	17	147	164
MESA period	3R	25638750	ca	FBgn0000247	NA	INTRON	0	0.129	0.6699	0.0847	0.9894	0.439	2.02e-06	0.0485	0.4992	0.00322	0.8335	0.3028	0.319	0.9912	T	G	T	20	135	155
MESA period	3R	24716143	Doa	FBgn0259220	NA	INTRON	0	0.0987	0.6677	0.0652	0.9894	0.5153	9.63e-06	0.1005	0.5654	0.00326	0.8344	0.1337	0.721	0.996	A	G	A	15	137	152
MESA period	3R	24716260	Doa	FBgn0259220	NA	INTRON	0	0.098	0.6689	0.0342	0.9894	0.6071	9.22e-06	0.0993	0.565	0.00327	0.8344	0.1368	0.713	0.9959	T	A	T	15	138	153
MESA period	3R	24716217	Doa	FBgn0259220	NA	INTRON	0	0.098	0.6689	0.066	0.9894	0.5137	9.22e-06	0.0993	0.565	0.00327	0.8344	0.1368	0.713	0.9959	G	A	G	15	138	153
MESA period	3R	24716389	Doa	FBgn0259220	NA	INTRON	0	0.098	0.6689	0.066	0.9894	0.5137	9.22e-06	0.0993	0.565	0.00327	0.8344	0.1368	0.713	0.9959	C	T	C	15	138	153
MESA period	2L	19803376	sick	FBgn0263873	NA	INTRON	0	0.3406	-0.03925	0.000224	0.6464	0.7003	0.825	0.9973	0.3727	0.0033	0.8363	-0.8035	3e-06	0.3381	A	G	G	47	91	138
MESA period	2L	20767250	dia	FBgn0011202	NA	DOWNSTREAM	298	0.0604	1.015	0.23	0.9894	0.4522	4.06e-06	0.0671	0.7378	0.00338	0.8384	0.5381	0.129	0.9912	A	T	A	9	140	149
MESA period	2R	16660640	CG13443	FBgn0034548	NA	UPSTREAM	554	0.0645	0.9508	0.422	0.9906	0.2747	4.53e-06	0.0696	0.6929	0.00355	0.8437	0.5243	0.137	0.9912	G	T	G	10	145	155
MESA period	3L	8599836	CG6282	FBgn0035914	NA	INTRON	0	0.1299	0.5905	0.152	0.9894	0.3737	6.8e-06	0.0872	0.4934	0.00371	0.8485	0.2124	0.36	0.9914	A	C	A	20	134	154
MESA period	X	13132520	mew	FBgn0004456	NA	INTRON	0	0.2207	0.01039	4.65e-05	0.5009	0.8693	0.756	0.996	0.4211	0.00374	0.8486	-0.9078	5.41e-06	0.3511	C	A	A	32	113	145
Chisq period	2R	14822754	sano	FBgn0034408	NA	INTRON	0	0.0823	-0.08446	1.96e-06	0.2311	-0.2781	0.11	0.9695	-0.1758	0.000761	0.8559	0.1843	4.48e-05	0.5987	C	CACATTTTC	C	13	145	158
RI	3L	17012528	CG7728	FBgn0036686	NA	SYNONYMOUS_CODING	0	0.0932	-0.01596	2.4e-06	0.5166	-0.0627	0.23	0.9907	-0.03933	0.000674	0.8625	0.04674	0.000107	0.6101	T	C	T	15	146	161
Chisq period	X	10504818	CG43347	FBgn0263072	NA	INTRON	0	0.0633	-0.1024	5.76e-06	0.3298	-0.2881	0.0512	0.9562	-0.1966	0.000852	0.8681	0.1532	0.00343	0.8619	T	C	T	10	148	158
RI	2L	8719284	raw	FBgn0003209	NA	INTRON	0	0.0798	-0.02098	6.87e-06	0.5166	-0.0612	0.138	0.9895	-0.04109	0.000708	0.8719	0.04022	0.00192	0.8955	C	T	C	13	150	163
RI	2L	3665280	CG34340	FBgn0085369	NA	INTRON	0	0.3907	-0.03597	0.167	0.9791	-0.01283	5.98e-06	0.4336	-0.0244	0.000798	0.8856	-0.02314	0.00198	0.8983	C	T	T	59	92	151
Chisq period	3L	1916135			NA	Intergenic		0.121	-0.06232	8.53e-06	0.3298	-0.2252	0.0832	0.9643	-0.145	0.00103	0.8859	0.1674	4.16e-05	0.5987	G	A	G	19	138	157
MESA period	3R	26482626			NA	Intergenic		0.0506	1.052	0.358	0.9896	0.3638	7.84e-06	0.0912	0.7259	0.0056	0.8863	0.6954	0.0865	0.9912	C	A	C	8	150	158
MESA period	3R	26482627			NA	Intergenic		0.051	1.053	0.363	0.9896	0.3606	7.73e-06	0.0911	0.725	0.00568	0.888	0.6996	0.0843	0.9912	T	G	T	8	149	157
MESA period	3R	26482630			NA	Intergenic		0.051	1.053	0.363	0.9896	0.3606	7.73e-06	0.0911	0.725	0.00568	0.888	0.6996	0.0843	0.9912	G	C	G	8	149	157
Chisq period	2L	9812033	nAcRalpha-30D	FBgn0032151	NA	INTRON	0	0.0933	-0.0591	1.77e-06	0.2311	-0.275	0.233	0.9838	-0.1612	0.00148	0.8954	0.2038	5.19e-06	0.5698	G	A	G	14	136	150
RI	3R	3050309	CG14608	FBgn0037487	NA	INTRON	0	0.1049	-0.01386	1.12e-06	0.5166	-0.05718	0.27	0.9922	-0.03552	0.000985	0.8956	0.04332	0.000147	0.6906	A	T	A	17	145	162
RI	3L	17013798	CG6652	FBgn0036687	NA	SYNONYMOUS_CODING	0	0.0982	-0.01485	7.74e-06	0.5166	-0.05913	0.25	0.9913	-0.03699	0.00129	0.8982	0.04428	0.000159	0.6906	A	G	A	16	147	163
RI	3L	17012948	CG7728	FBgn0036686	NA	SYNONYMOUS_CODING	0	0.1227	-0.01344	9.5e-06	0.5261	-0.05248	0.25	0.9915	-0.03296	0.00135	0.8982	0.03904	0.000245	0.7139	C	T	T	20	143	163
RI	3R	23394366	wdb	FBgn0027492	In(3R)Mo	INTRON	0	0.2313	-0.007007	3.34e-06	0.5166	-0.03982	0.446	0.9958	-0.02341	0.00253	0.9002	0.03281	8.26e-05	0.5833	G	C	G	37	123	160
MESA period	3L	1211142	mwh	FBgn0264272	NA	INTRON	0	0.2273	-0.05234	0.000162	0.6338	0.8364	0.596	0.9944	0.4045	0.00668	0.902	-0.8966	4.5e-06	0.3511	ACAG	CAGA	ACAG	30	102	132
MESA period	2R	16660575	CG13443	FBgn0034548	NA	UPSTREAM	619	0.0637	0.9259	0.453	0.9914	0.2468	7.54e-06	0.0911	0.6477	0.00671	0.9025	0.5629	0.0967	0.9912	G	T	G	10	147	157
MESA period	2R	16660611	CG13443	FBgn0034548	NA	UPSTREAM	582	0.0637	0.9259	0.522	0.9915	0.2194	7.54e-06	0.0911	0.6477	0.00671	0.9025	0.5629	0.0967	0.9912	T	TAGAATGCTGCA	T	10	147	157
MESA period	2L	8251638	CG8086	FBgn0032010	NA	INTRON	0	0.1655	-0.04189	0.000403	0.7299	0.833	0.997	0.9999	0.4218	0.00717	0.9085	-0.9449	7.22e-06	0.4233	G	T	G	24	121	145
MESA period	2L	12008956	Rh5	FBgn0014019	NA	SYNONYMOUS_CODING	0	0.1275	0.6639	0.293	0.9894	0.2746	7.58e-06	0.0911	0.4699	0.00718	0.9088	0.4053	0.137	0.9912	T	C	T	19	130	149
MESA period	2R	12180593	CG7747	FBgn0034109	NA	SYNONYMOUS_CODING	0	0.071	-0.06324	0.000214	0.6439	1.242	0.906	0.9984	0.5963	0.0073	0.9118	-1.318	8.86e-06	0.4233	G	A	G	11	144	155
MESA period	2R	16685399			NA	Intergenic		0.1656	0.5788	0.375	0.9896	0.2079	4.89e-06	0.0734	0.4157	0.0078	0.9136	0.2705	0.265	0.9912	G	A	G	25	126	151
MESA period	3L	1466906	Ptp61F	FBgn0003138	NA	INTRON	0	0.0566	1.043	0.456	0.9914	0.2808	1.68e-06	0.0462	0.6644	0.00822	0.9198	0.7583	0.0306	0.9912	T	C	T	9	150	159
MESA period	2R	19037719			NA	Intergenic		0.0955	-0.1021	0.000143	0.6226	1.074	0.597	0.9944	0.5098	0.00853	0.9225	-1.199	3.24e-06	0.3381	C	G	G	15	142	157
MESA period	2R	9326313	CG42321	FBgn0259221	NA	START_GAINED	0	0.0955	-0.1016	0.000278	0.677	1.057	0.861	0.9977	0.4894	0.00873	0.9255	-1.149	5.46e-06	0.3511	A	G	A	15	142	157
MESA period	3L	11553080	Mob2	FBgn0259481	NA	INTRON	0	0.053	1.053	0.481	0.9914	0.2812	1.85e-06	0.0473	0.7194	0.00931	0.9286	0.6664	0.0903	0.9912	AA	A	AA	7	125	132
MESA period	3R	12964119	CG5255	FBgn0038485	In(3R)P	NON_SYNONYMOUS_CODING	0	0.0513	0.9422	0.266	0.9894	0.4417	8.8e-06	0.0986	0.6852	0.00967	0.9303	0.4416	0.226	0.9912	G	A	G	8	148	156
MESA period	3L	22930843			NA	Intergenic		0.0729	0.8595	0.113	0.9894	0.501	8.94e-07	0.0343	0.5758	0.00989	0.9332	0.5275	0.117	0.9912	A	G	A	11	140	151
MESA period	3L	5213665	shep	FBgn0052423	NA	INTRON	0	0.0637	0.8825	0.309	0.9894	0.3474	3.07e-06	0.0583	0.6013	0.00997	0.934	0.5834	0.0957	0.9912	G	A	G	10	147	157
MESA period	3R	26255580	CG15533	FBgn0039768	NA	SYNONYMOUS_CODING	0	0.1026	0.6779	0.317	0.9894	0.2871	9.1e-06	0.0993	0.4752	0.0113	0.9417	0.3401	0.267	0.9912	C	T	C	16	140	156
MESA period	3L	1209706	mwh	FBgn0264272	NA	INTRON	0	0.2436	-0.08818	0.000209	0.6401	0.7391	0.555	0.9941	0.3406	0.0114	0.9419	-0.8368	4.54e-06	0.3511	G	C	G	38	118	156
MESA period	3L	1448425	Ptp61F	FBgn0003138	NA	INTRON	0	0.1456	-0.1356	0.000139	0.6226	0.92	0.365	0.9925	0.4083	0.0129	0.9509	-1.055	1.93e-06	0.2844	T	A	T	23	135	158
MESA period	2R	4937827	CG13743	FBgn0033368	NA	INTRON	0	0.0952	0.8157	0.449	0.9914	0.2323	1.44e-06	0.0428	0.5087	0.013	0.951	0.5437	0.0608	0.9912	A	G	A	14	133	147
MESA period	2L	4017771			NA	Intergenic		0.0593	1.043	0.814	0.9965	0.0883	3.68e-06	0.0636	0.6397	0.0156	0.9592	0.7907	0.0397	0.9912	T	A	T	8	127	135
MESA period	X	12805259	CG4645	FBgn0030435	NA	INTRON	0	0.0955	-0.1085	6.09e-05	0.5316	1.129	0.386	0.9926	0.471	0.0157	0.9592	-1.134	8.47e-06	0.4233	A	G	A	15	142	157
RI	3R	9870791	tRNA:S2b:88A	FBgn0011971	NA	UPSTREAM	463	0.1592	0.002849	6.77e-05	0.6577	-0.04116	0.79	0.9987	-0.01916	0.0418	0.9626	0.04401	4.75e-06	0.2394	T	CACTCA	T	25	132	157
MESA period	3L	968362	Glut1	FBgn0264574	NA	INTRON	0	0.0641	-0.2425	0.000116	0.6072	1.352	0.515	0.9939	0.5726	0.0166	0.964	-1.593	1.28e-06	0.2453	T	A	T	10	146	156
RI	3R	10271645	cv-c	FBgn0086901	NA	INTRON	0	0.0699	0.007672	4.35e-05	0.5777	-0.06622	0.634	0.9973	-0.02928	0.0467	0.965	0.07389	2.58e-07	0.0486	T	A	T	10	133	143
MESA period	2L	19806150	sick	FBgn0263873	NA	INTRON	0	0.052	-0.1415	0.000381	0.7216	1.387	0.407	0.9928	0.6277	0.0175	0.9656	-1.54	7.03e-06	0.4233	A	G	A	8	146	154
Chisq period	2L	18417775			NA	Intergenic		0.2183	-0.01851	0.000418	0.7452	-0.1576	0.678	0.9981	-0.09121	0.0135	0.9675	0.1442	8.93e-06	0.5698	T	G	T	31	111	142
Chisq period	2R	8666045			NA	Intergenic		0.1046	-0.02359	0.000204	0.7343	-0.2041	0.595	0.9975	-0.1161	0.0157	0.9702	0.1856	5.35e-06	0.5698	A	T	A	16	137	153
RI	3L	4512116	Tie	FBgn0014073	NA	INTRON	0	0.2099	0.004075	0.000134	0.7295	-0.03594	0.667	0.9977	-0.01593	0.063	0.9712	0.04002	2.45e-06	0.1779	G	A	G	34	128	162
Chisq period	2R	13015604	Cda9	FBgn0034197	NA	UPSTREAM	734	0.4965	-0.1348	0.642	0.9968	-0.01692	1.29e-05	0.5417	-0.07086	0.0199	0.9729	-0.1268	3.64e-06	0.5698	G	A	A	71	72	143
Chisq period	2L	10271084	Mulk	FBgn0260750	NA	SYNONYMOUS_CODING	0	0.24	-0.01675	0.000205	0.7343	-0.1462	0.763	0.999	-0.07898	0.0233	0.9738	0.1237	9.29e-06	0.5698	C	T	C	36	114	150
RI	3L	4512106	Tie	FBgn0014073	NA	INTRON	0	0.2188	0.004954	0.000161	0.7324	-0.03484	0.598	0.997	-0.01495	0.0771	0.9748	0.0398	2.26e-06	0.1702	T	A	T	35	125	160
RI	3R	14327737	fru	FBgn0004652	NA	INTRON	0	0.0864	0.007523	0.000134	0.7295	-0.05277	0.584	0.9967	-0.02262	0.0773	0.9748	0.06029	9e-07	0.0848	G	T	G	14	148	162
RI	3L	2418489	CG42669	FBgn0261551	NA	INTRON	0	0.1576	0.005227	0.00032	0.8115	-0.03814	0.618	0.9972	-0.01646	0.0859	0.976	0.04337	4.14e-06	0.2394	G	A	G	26	139	165
RI	3L	2419300	CG42669	FBgn0261551	NA	INTRON	0	0.128	0.006478	0.000409	0.8342	-0.04085	0.572	0.9966	-0.01719	0.1	0.9787	0.04733	4.35e-06	0.2394	C	T	C	21	143	164
Chisq period	2L	3811931	CG3407	FBgn0031573	NA	NON_SYNONYMOUS_CODING	0	0.0588	0.04182	0.000109	0.6573	-0.2672	0.466	0.9954	-0.1356	0.0303	0.9795	0.3559	2.7e-11	<.0001	G	T	G	9	144	153
Chisq period	2L	3812259	CG3407	FBgn0031573	NA	SYNONYMOUS_CODING	0	0.0764	0.01487	0.000495	0.7623	-0.2306	0.687	0.9981	-0.1167	0.0331	0.9795	0.2636	5.39e-08	0.0345	G	A	G	12	145	157
Chisq period	2L	3812262	CG3407	FBgn0031573	NA	SYNONYMOUS_CODING	0	0.0764	0.01487	0.000495	0.7623	-0.2306	0.687	0.9981	-0.1167	0.0331	0.9795	0.2636	5.39e-08	0.0345	T	C	T	12	145	157
Chisq period	3L	2722739	Mrtf	FBgn0052296	NA	NON_SYNONYMOUS_CODING	0	0.1039	-0.003919	0.00119	0.831	-0.1793	0.784	0.999	-0.0995	0.0388	0.9805	0.1923	8.32e-06	0.5698	T	A	T	16	138	154
RI	3L	12600508			NA	Intergenic		0.2716	0.006711	0.00041	0.8342	-0.02901	0.439	0.9957	-0.01115	0.124	0.9825	0.03572	4.52e-06	0.2394	A	T	A	44	118	162
RI	X	9430419	CG32700	FBgn0052700	NA	INTRON	0	0.321	0.03043	0.346	0.9883	-0.006583	0.000169	0.8192	0.01192	0.126	0.9825	0.03702	5.2e-07	0.0662	A	G	G	52	110	162
RI	X	16036674	disco-r	FBgn0042650	NA	INTRON	0	0.0811	0.01148	0.000723	0.8462	-0.04911	0.437	0.9957	-0.01881	0.137	0.9829	0.06059	5.08e-06	0.2394	T	G	T	12	136	148
RI	3L	2419384	CG42669	FBgn0261551	NA	INTRON	0	0.1235	0.007526	0.000906	0.8687	-0.0393	0.521	0.9966	-0.01589	0.141	0.9829	0.04683	9.08e-06	0.3056	T	C	T	20	142	162
RI	3L	4512165	Tie	FBgn0014073	NA	INTRON	0	0.2195	0.006562	0.000955	0.8701	-0.03107	0.478	0.996	-0.01225	0.15	0.9833	0.03763	6.19e-06	0.2715	C	T	C	36	128	164
Chisq period	3R	20493459	slo	FBgn0003429	NA	INTRON	0	0.076	0.004913	0.0011	0.8307	-0.2207	1	1	-0.1086	0.0475	0.9837	0.2293	4.92e-06	0.5698	A	G	A	12	146	158
RI	X	17891751	Sh	FBgn0003380	NA	INTRON	0	0.449	0.009213	0.000331	0.8115	-0.02926	0.257	0.9919	-0.01002	0.173	0.9839	0.03847	1.05e-07	0.0247	C	G	C	66	81	147
MESA period	3L	2586261	msn	FBgn0010909	NA	INTRON	0	0.0955	0.7169	0.557	0.9916	0.1673	4.52e-06	0.0696	0.4044	0.0322	0.9844	0.5582	0.0664	0.9912	C	T	C	15	142	157
RI	3L	4512131	Tie	FBgn0014073	NA	INTRON	0	0.2012	0.007578	0.00124	0.8858	-0.03097	0.428	0.9955	-0.0117	0.182	0.9845	0.03855	7.39e-06	0.2841	T	G	T	33	131	164
RI	3L	6809718			NA	Intergenic		0.1867	-0.008431	0.000936	0.8701	0.03108	0.388	0.995	0.01133	0.191	0.9846	-0.03951	6.99e-06	0.2769	C	G	C	31	135	166
Chisq period	2L	3812362	CG3407	FBgn0031573	NA	NON_SYNONYMOUS_CODING	0	0.0903	0.009284	0.00393	0.8913	-0.1751	0.798	0.9992	-0.09924	0.0523	0.9847	0.2178	2.86e-06	0.55	C	T	C	14	141	155
RI	X	14433286			NA	Intergenic		0.0542	0.0222	0.00027	0.799	-0.06085	0.186	0.9898	-0.01933	0.197	0.9848	0.08306	2.45e-08	0.0092	C	A	C	9	157	166
Chisq period	2L	3813622	CG3407	FBgn0031573	NA	UPSTREAM	212	0.2192	0.005547	0.00223	0.8657	-0.1377	0.89	0.9995	-0.06963	0.0565	0.9855	0.15	8.83e-06	0.5698	T	C	T	32	114	146
MESA period	3L	9370388	Hsp26	FBgn0001225	NA	UTR_5_PRIME	0	0.2468	0.5029	0.778	0.9955	0.05654	6.51e-06	0.0867	0.2857	0.0335	0.9857	0.3904	0.05	0.9912	A	TT	A	38	116	154
RI	2R	8775602	vg	FBgn0003975	NA	INTRON	0	0.0617	0.01448	0.00236	0.9213	-0.05026	0.366	0.9942	-0.01789	0.219	0.9865	0.06475	7.05e-06	0.2769	G	T	G	10	152	162
Chisq period	2L	3813593	CG3407	FBgn0031573	NA	UPSTREAM	183	0.2113	0.01097	0.0036	0.8904	-0.1362	0.761	0.999	-0.06636	0.0772	0.9872	0.154	9.68e-06	0.5698	A	G	A	30	112	142
RI	X	14433290			NA	Intergenic		0.0542	0.02446	0.00041	0.8342	-0.05951	0.145	0.9895	-0.01753	0.249	0.9884	0.08397	1.66e-08	0.0092	G	A	G	9	157	166
RI	X	14433335			NA	Intergenic		0.0546	0.01696	0.0021	0.9196	-0.05109	0.313	0.9931	-0.01706	0.249	0.9884	0.06805	6.91e-06	0.2769	A	T	A	9	156	165
RI	X	14433368			NA	Intergenic		0.0559	0.02223	0.00116	0.8767	-0.05429	0.186	0.9898	-0.01603	0.281	0.9893	0.07652	3.49e-07	0.0534	C	T	C	9	152	161
RI	X	14433325			NA	Intergenic		0.0599	0.02488	0.000496	0.8411	-0.0553	0.119	0.9874	-0.01521	0.288	0.9894	0.08018	1.46e-08	0.0092	C	T	C	10	157	167
RI	X	14433311			NA	Intergenic		0.0602	0.02513	0.000539	0.8443	-0.05497	0.115	0.987	-0.01492	0.298	0.9894	0.08009	1.53e-08	0.0092	T	A	T	10	156	166
RI	3L	18826714	Indy	FBgn0036816	NA	INTRON	0	0.1438	0.01633	0.00141	0.8988	-0.03496	0.148	0.9895	-0.009316	0.327	0.9898	0.05129	3.69e-07	0.0534	T	C	T	22	131	153
Chisq period	2L	3812253	CG3407	FBgn0031573	NA	SYNONYMOUS_CODING	0	0.0886	0.03296	0.0034	0.8844	-0.1856	0.439	0.9948	-0.08215	0.108	0.9899	0.2325	3.65e-07	0.1168	G	A	G	14	144	158
RI	2R	19103297			NA	Intergenic		0.121	0.01443	0.00336	0.9244	-0.03489	0.229	0.9907	-0.01023	0.332	0.9902	0.04932	4.89e-06	0.2394	A	G	A	19	138	157
Chisq period	3R	20493467	slo	FBgn0003429	NA	INTRON	0	0.0915	0.02094	0.00274	0.874	-0.1841	0.802	0.9992	-0.08191	0.11	0.9904	0.2087	6.86e-06	0.5698	G	C	G	14	139	153
MESA period	2L	19787590	CG10466	FBgn0032822	NA	INTRON	0	0.1429	-0.1972	0.000542	0.7535	0.856	0.151	0.9923	0.3448	0.0406	0.9908	-1.078	1.04e-06	0.2453	G	C	G	22	132	154
RI	3R	10274590	cv-c	FBgn0086901	NA	INTRON	0	0.1595	0.0147	0.00132	0.891	-0.0311	0.16	0.9895	-0.0082	0.347	0.9908	0.0458	1.09e-06	0.0978	A	G	G	26	137	163
RI	X	15227105	CG9114	FBgn0030628	NA	UPSTREAM	71	0.0783	0.01684	0.00536	0.9244	-0.04222	0.234	0.9908	-0.01269	0.36	0.9912	0.05906	3.49e-06	0.2189	A	G	A	13	153	166
Chisq period	3L	13350917	Nplp2	FBgn0040813	NA	DOWNSTREAM	594	0.1032	0.02367	0.00784	0.9206	-0.1693	0.487	0.996	-0.07467	0.122	0.9916	0.1973	4.58e-06	0.5698	T	G	T	16	139	155
MESA period	2L	19649074	Lar	FBgn0000464	NA	INTRON	0	0.0566	-0.2388	0.000811	0.7952	1.238	0.168	0.9923	0.5039	0.0435	0.9917	-1.484	5.19e-06	0.3511	C	A	C	9	150	159
RI	3R	3171380	CG31496	FBgn0051496	NA	NON_SYNONYMOUS_CODING	0	0.122	0.01379	0.00392	0.9244	-0.03327	0.238	0.9909	-0.009737	0.38	0.9919	0.04706	7.98e-06	0.2914	C	G	C	20	144	164
RI	3L	18826716	Indy	FBgn0036816	NA	INTRON	0	0.1438	0.01653	0.00306	0.9238	-0.03352	0.143	0.9895	-0.008495	0.392	0.9923	0.05004	7.39e-07	0.0774	G	T	G	22	131	153
RI	3L	11329667			NA	Intergenic		0.323	0.01165	0.00403	0.9244	-0.02234	0.158	0.9895	-0.005341	0.394	0.9924	0.03399	4.81e-06	0.2394	T	C	T	52	109	161
Chisq period	2L	3813530	CG3407	FBgn0031573	NA	UPSTREAM	120	0.2517	0.0178	0.00414	0.8925	-0.1196	0.706	0.9983	-0.05361	0.128	0.9925	0.144	7.17e-06	0.5698	A	T	A	36	107	143
RI	2L	1090469	CG4629	FBgn0031299	NA	INTRON	0	0.0633	0.01967	0.00655	0.9256	-0.04463	0.219	0.9904	-0.01248	0.398	0.9925	0.0643	8.38e-06	0.2923	A	ATAGAA	A	10	148	158
MESA period	2L	19787280	CG10466	FBgn0032822	NA	INTRON	0	0.1355	-0.2625	0.000221	0.6439	0.9117	0.0324	0.9797	0.3396	0.0517	0.9926	-1.195	1.27e-07	0.1282	T	C	T	21	134	155
MESA period	2L	19561895	Tep5	FBgn0264845	NA	STOP_GAINED	0	0.0844	-0.3129	0.000374	0.7201	1.109	0.211	0.9923	0.4017	0.0543	0.9926	-1.432	7.61e-07	0.2436	C	T	C	13	141	154
MESA period	2L	11080874	Ast-C	FBgn0032336	NA	INTRON	0	0.0855	-0.2052	0.00167	0.8545	0.9818	0.248	0.9923	0.393	0.0547	0.9926	-1.193	8.47e-06	0.4233	T	A	T	13	139	152
MESA period	2L	19788827	CG10466	FBgn0032822	NA	INTRON	0	0.2993	-0.1588	0.00257	0.8949	0.5993	0.11	0.9923	0.2571	0.0559	0.9926	-0.8186	4.85e-06	0.3511	T	TT	TT	41	96	137
MESA period	2L	19555108	Tep4	FBgn0041180	NA	SYNONYMOUS_CODING	0	0.0774	-0.2997	0.000628	0.7684	1.106	0.163	0.9923	0.4069	0.059	0.9926	-1.416	1.41e-06	0.2453	C	T	C	12	143	155
MESA period	2L	19545969	CG10337	FBgn0032805	NA	SYNONYMOUS_CODING	0	0.0779	-0.3087	0.000639	0.7696	1.106	0.216	0.9923	0.4025	0.0683	0.9926	-1.425	3.33e-06	0.3381	G	T	G	12	142	154
MESA period	2L	19541518	CG13081	FBgn0032804	NA	DOWNSTREAM	175	0.0779	-0.313	0.000799	0.7937	1.086	0.236	0.9923	0.3903	0.0724	0.9926	-1.41	3.35e-06	0.3381	T	C	T	12	142	154
MESA period	2L	19797634	sick	FBgn0263873	NA	INTRON	0	0.338	-0.1938	0.00264	0.8965	0.5711	0.102	0.9923	0.198	0.106	0.9926	-0.7661	4.18e-06	0.3511	A	G	G	48	94	142
MESA period	3R	16762741	CG31191	FBgn0051191	NA	INTRON	0	0.08	-0.3776	0.00715	0.9566	0.8459	0.0358	0.9818	0.2913	0.185	0.9926	-1.321	8.83e-06	0.4233	C	A	C	12	138	150
MESA period	2L	19792166	CG10466	FBgn0032822	NA	INTRON	0	0.2826	-0.283	0.00712	0.9566	0.5424	0.011	0.9013	0.1436	0.277	0.9926	-0.8297	4.33e-06	0.3511	C	T	T	39	99	138
MESA period	2L	19797640	sick	FBgn0263873	NA	INTRON	0	0.2993	-0.2579	0.0155	0.9894	0.4688	0.0255	0.9674	0.1229	0.31	0.9926	-0.7508	8.19e-06	0.4233	G	A	A	44	103	147
MESA period	2L	10454297	CG5322	FBgn0032253	NA	SYNONYMOUS_CODING	0	0.1544	-0.3406	0.0157	0.9894	0.5844	0.0123	0.9144	0.1688	0.328	0.9926	-1.021	5.34e-06	0.3511	C	T	C	23	126	149
MESA period	2L	19792115	CG10466	FBgn0032822	NA	INTRON	0	0.3546	-0.3247	0.0129	0.9881	0.4674	0.0023	0.7083	0.08311	0.483	0.9933	-0.7991	1.54e-06	0.2463	G	A	A	50	91	141
RI	X	14433396			NA	Intergenic		0.0542	0.02836	0.00223	0.9213	-0.05232	0.0906	0.9839	-0.01198	0.442	0.9934	0.08068	6.59e-08	0.0207	G	T	G	9	157	166
Chisq period	2L	3812013	CG3407	FBgn0031573	NA	SYNONYMOUS_CODING	0	0.0784	0.04638	0.00452	0.8962	-0.1845	0.36	0.9922	-0.0799	0.146	0.9936	0.2534	3.27e-07	0.1168	C	T	C	12	141	153
RI	3R	3271541			NA	Intergenic		0.1911	0.02749	0.168	0.9791	-0.01411	0.00527	0.9508	0.00669	0.45	0.9936	0.0416	3.3e-06	0.2143	C	G	C	30	127	157
Chisq period	2L	3812280	CG3407	FBgn0031573	NA	SYNONYMOUS_CODING	0	0.0823	0.04868	0.00545	0.9081	-0.1839	0.318	0.9904	-0.07358	0.165	0.9938	0.2472	2.73e-07	0.1168	C	A	C	13	145	158
RI	3R	3268853			NA	Intergenic		0.4	-0.01288	0.00518	0.9244	0.02524	0.114	0.9868	0.006184	0.478	0.9942	-0.03812	1.64e-07	0.0344	G	A	A	60	90	150
RI	3L	18826721	Indy	FBgn0036816	NA	INTRON	0	0.1503	0.01821	0.00526	0.9244	-0.03141	0.0998	0.9846	-0.006602	0.507	0.9944	0.04962	5.63e-07	0.0662	C	A	C	23	130	153
RI	X	14433357			NA	Intergenic		0.0542	0.03227	0.00215	0.9213	-0.05131	0.0538	0.9812	-0.00952	0.534	0.9946	0.08358	1.96e-08	0.0092	G	A	G	9	157	166
Chisq period	3R	20493348	slo	FBgn0003429	NA	INTRON	0	0.0881	0.03965	0.00234	0.8659	-0.1867	0.464	0.9953	-0.06574	0.2	0.9953	0.2128	5.19e-06	0.5698	C	T	C	14	145	159
RI	X	18223603	CG6123	FBgn0030913	NA	INTRON	0	0.2683	0.0224	0.148	0.9787	-0.0152	0.00894	0.9644	0.003596	0.559	0.9954	0.0376	1.2e-06	0.1024	A	G	A	44	120	164
RI	2L	15508006			NA	Intergenic		0.0549	0.02564	0.0123	0.9429	-0.04196	0.126	0.989	-0.008163	0.59	0.9963	0.0676	8.04e-06	0.2914	G	C	G	9	155	164
Chisq period	2R	9975023	Prosap	FBgn0040752	NA	INTRON	0	0.0654	-0.03532	0.0273	0.9602	0.1264	0.69	0.9981	0.07367	0.219	0.9965	-0.2151	8.43e-06	0.5698	C	A	C	10	143	153
RI	3R	10169835	NK7.1	FBgn0024321	NA	INTRON	0	0.142	0.01818	0.0128	0.9439	-0.02632	0.0987	0.9846	-0.004073	0.631	0.9968	0.0445	7.59e-06	0.286	G	A	G	23	139	162
RI	3L	10937123	CG34050	FBgn0054050	NA	UPSTREAM	433	0.1091	-0.02947	0.0857	0.9721	0.02142	0.0153	0.9738	-0.004027	0.653	0.9968	-0.05089	3.76e-06	0.2284	A	C	A	18	147	165
RI	X	10299118	flw	FBgn0000711	NA	INTRON	0	0.0788	0.03419	0.0987	0.973	-0.02333	0.015	0.9729	0.005432	0.67	0.9973	0.05752	6.49e-06	0.2769	A	AAATGAATT	A	13	152	165
RI	3R	10602052	jvl	FBgn0263929	NA	INTRON	0	0.0625	0.02589	0.0183	0.9497	-0.04001	0.105	0.9854	-0.007062	0.683	0.9975	0.0659	4.76e-06	0.2394	G	T	T	10	150	160
RI	X	17891618	Sh	FBgn0003380	NA	INTRON	0	0.4663	-0.01415	0.0112	0.9412	0.02109	0.065	0.9834	0.00347	0.697	0.9975	-0.03525	2.89e-07	0.0495	A	G	G	76	87	163
RI	X	17579477	chas	FBgn0263258	NA	INTRON	0	0.3804	-0.01829	0.0747	0.9693	0.01348	0.0199	0.9805	-0.002406	0.758	0.9983	-0.03178	8.22e-06	0.2923	T	A	A	62	101	163
RI	3L	21932209	DNApol-eta	FBgn0037141	NA	NON_SYNONYMOUS_CODING	0	0.1806	0.01865	0.0321	0.9546	-0.0232	0.0676	0.9834	-0.002279	0.772	0.9985	0.04185	5.54e-06	0.2545	G	A	A	28	127	155
RI	3R	3268948			NA	Intergenic		0.396	-0.02085	0.0474	0.9604	0.01826	0.0105	0.9693	-0.001295	0.789	0.9987	-0.03912	8.55e-08	0.023	T	C	C	59	90	149
RI	X	8186991	nAcRalpha-7E	FBgn0015519	NA	INTRON	0	0.2182	0.02076	0.0783	0.9704	-0.01672	0.0238	0.9809	0.002017	0.816	0.9991	0.03748	6.66e-06	0.2769	A	G	G	36	129	165
RI	X	9161096	Erk7	FBgn0052703	NA	INTRON	0	0.3831	-0.01775	0.0546	0.9637	0.01562	0.028	0.9809	-0.001068	0.838	0.9994	-0.03337	5e-06	0.2394	AA	A	A	59	95	154
RI	3L	2795151	CG43444	FBgn0263392	NA	INTRON	0	0.2639	0.02098	0.0601	0.9661	-0.0204	0.0227	0.9809	0.0002909	0.854	0.9994	0.04139	5.97e-07	0.0662	T	TT	TT	38	106	144
RI	3R	10926958	CG42788	FBgn0261859	NA	INTRON	0	0.0818	0.02864	0.0209	0.953	-0.03384	0.0426	0.9809	-0.0026	0.856	0.9994	0.06248	8.74e-07	0.0848	A	AA	A	13	146	159
RI	2R	11559168	fus	FBgn0023441	NA	INTRON	0	0.1646	0.02312	0.0762	0.9695	-0.02167	0.0271	0.9809	0.0007244	0.862	0.9994	0.04479	2.09e-06	0.1639	A	G	G	26	132	158
RI	2L	11730527			NA	Intergenic		0.0515	0.03697	0.0225	0.953	-0.04304	0.051	0.9809	-0.003032	0.882	0.9994	0.08001	2.85e-06	0.1917	C	T	C	7	129	136
RI	3R	3271868			NA	Intergenic		0.1447	0.02385	0.0664	0.9681	-0.02345	0.03	0.9809	0.0002001	0.887	0.9994	0.0473	1.85e-06	0.1513	G	A	G	23	136	159
RI	X	18223636	CG6123	FBgn0030913	NA	INTRON	0	0.2927	0.01863	0.0564	0.9637	-0.01898	0.0259	0.9809	-0.0001746	0.914	0.9996	0.03761	5.75e-07	0.0662	G	A	G	48	116	164
RI	3R	13719047	Rim	FBgn0053547	NA	INTRON	0	0.2215	0.01869	0.0942	0.9728	-0.02	0.0523	0.9809	-0.000655	0.919	0.9996	0.03869	9.03e-06	0.3056	A	G	A	33	116	149
RI	3L	7812333	Pdp1	FBgn0016694	NA	INTRON	0	0.2222	0.02052	0.0342	0.9554	-0.01847	0.0259	0.9809	0.001026	0.93	0.9996	0.03898	2.81e-06	0.1917	G	T	G	36	126	162
RI	3L	16726545	CG9701	FBgn0036659	NA	UPSTREAM	101	0.2625	0.01771	0.0632	0.9673	-0.0182	0.0434	0.9809	-0.0002432	0.956	0.9997	0.03592	5.9e-06	0.2649	T	A	T	42	118	160
RI	3R	7276565	sals	FBgn0051374	NA	INTRON	0	0.1543	0.02124	0.0456	0.9595	-0.02132	0.0454	0.9809	-3.81e-05	0.977	0.9998	0.04256	9.46e-06	0.3128	A	T	A	25	137	162
Chisq period	X	11982807	CR43960	FBgn0264675	NA	INTRON	0	0.121	0.04953	0.0226	0.9559	-0.1275	0.288	0.9887	-0.04038	0.368	1	0.1809	9.82e-06	0.5698	C	A	C	19	138	157
Chisq period	2L	3812022	CG3407	FBgn0031573	NA	SYNONYMOUS_CODING	0	0.0987	0.06427	0.0228	0.9559	-0.1315	0.194	0.9813	-0.03927	0.431	1	0.2077	2.39e-06	0.55	C	T	C	15	137	152
Chisq period	2R	19283040	CG3530	FBgn0028497	NA	INTRON	0	0.1184	0.06724	0.0382	0.9692	-0.1178	0.128	0.9731	-0.03303	0.473	1	0.2006	8.02e-07	0.2201	G	C	G	18	134	152
Chisq period	3L	11702544	mtTFB1	FBgn0261381	NA	INTRON	0	0.1623	0.04781	0.0364	0.9685	-0.09821	0.191	0.981	-0.02656	0.508	1	0.1504	9.61e-06	0.5698	G	A	A	25	129	154
Chisq period	2L	3813401	CG3407	FBgn0031573	NA	UTR_5_PRIME	0	0.1032	0.06737	0.0363	0.9685	-0.1207	0.186	0.9808	-0.0304	0.53	1	0.1965	7.01e-06	0.5698	C	G	C	16	139	155
Chisq period	3L	5874657	CG13287	FBgn0035643	NA	UPSTREAM	746	0.1854	0.04456	0.0472	0.9712	-0.07572	0.248	0.9851	-0.02151	0.575	1	0.1336	1e-05	0.5698	GAG	G	G	28	123	151
Chisq period	2R	8348894	Lac	FBgn0010238	NA	INTRON	0	0.3224	-0.05056	0.0248	0.9579	0.07854	0.134	0.9742	0.01225	0.701	1	-0.1231	5.04e-06	0.5698	A	C	A	49	103	152
Chisq period	2R	8348938	Lac	FBgn0010238	NA	INTRON	0	0.3907	-0.05088	0.0322	0.965	0.07432	0.0954	0.9669	0.01128	0.712	1	-0.1219	2.68e-06	0.55	C	A	C	59	92	151
Chisq period	3L	11702444	mtTFB1	FBgn0261381	NA	UTR_5_PRIME	0	0.183	0.06153	0.0597	0.9748	-0.08362	0.11	0.9695	-0.01177	0.759	1	0.1484	7.86e-06	0.5698	G	C	C	28	125	153
Chisq period	2R	8348902	Lac	FBgn0010238	NA	INTRON	0	0.404	-0.0534	0.0311	0.9642	0.07117	0.122	0.9713	0.007172	0.814	1	-0.1182	8.16e-06	0.5698	T	C	T	61	90	151

## Sheet: Table S6
Trait	Sex	Flybase ID 1	Chromosome 1	Gene name 1	Gene symbol 1	Flybase ID 2	Chromosome 2	Gene name 2	Gene symbol 2
MESA period	female	FBgn0000008	2R	arc	a	FBgn0016694	3L	PAR-domain protein 1	Pdp1
MESA period	female	FBgn0000008	2R	arc	a	FBgn0023076	3L	Clock	Clk
MESA period	female	FBgn0000036	3R	nicotinic Acetylcholine Receptor alpha1	nAChRalpha1	FBgn0003068	X	period	per
MESA period	female	FBgn0000061	2L	aristaless	al	FBgn0016694	3L	PAR-domain protein 1	Pdp1
MESA period	female	FBgn0000097	2L	anterior open	aop	FBgn0003068	X	period	per
MESA period	female	FBgn0000097	2L	anterior open	aop	FBgn0003371	X	shaggy	sgg
MESA period	female	FBgn0000097	2L	anterior open	aop	FBgn0016694	3L	PAR-domain protein 1	Pdp1
MESA period	female	FBgn0000097	2L	anterior open	aop	FBgn0023076	3L	Clock	Clk
MESA period	female	FBgn0000109	3L	Adenine phosphoribosyltransferase	Aprt	FBgn0016694	3L	PAR-domain protein 1	Pdp1
MESA period	female	FBgn0000114	2L	arrest	aret	FBgn0003068	X	period	per
MESA period	female	FBgn0000114	2L	arrest	aret	FBgn0003371	X	shaggy	sgg
MESA period	female	FBgn0000114	2L	arrest	aret	FBgn0016694	3L	PAR-domain protein 1	Pdp1
MESA period	female	FBgn0000114	2L	arrest	aret	FBgn0023076	3L	Clock	Clk
MESA period	female	FBgn0000119	2R	arrow	arr	FBgn0016694	3L	PAR-domain protein 1	Pdp1
MESA period	female	FBgn0000153	2L	black	b	FBgn0016694	3L	PAR-domain protein 1	Pdp1
MESA period	female	FBgn0000157	2R	Distal-less	Dll	FBgn0016694	3L	PAR-domain protein 1	Pdp1
MESA period	female	FBgn0000180	2L	big brain	bib	FBgn0016694	3L	PAR-domain protein 1	Pdp1
MESA period	male	FBgn0000183	2L	Bicaudal D	BicD	FBgn0016694	3L	PAR-domain protein 1	Pdp1
MESA period	female	FBgn0000183	2L	Bicaudal D	BicD	FBgn0016694	3L	PAR-domain protein 1	Pdp1
MESA period	female	FBgn0000210				FBgn0003371	X	shaggy	sgg
MESA period	female	FBgn0000228	2L	Blastoderm-specific gene 25D	Bsg25D	FBgn0023076	3L	Clock	Clk
MESA period	female	FBgn0000253	2R	Calmodulin	Cam	FBgn0016694	3L	PAR-domain protein 1	Pdp1
MESA period	female	FBgn0000256	2L	cappuccino	capu	FBgn0016076	2L	vrille	vri
MESA period	female	FBgn0000256	2L	cappuccino	capu	FBgn0016694	3L	PAR-domain protein 1	Pdp1
MESA period	female	FBgn0000256	2L	cappuccino	capu	FBgn0023076	3L	Clock	Clk
MESA period	female	FBgn0000273	2L	cAMP-dependent protein kinase 1	Pka-C1	FBgn0016694	3L	PAR-domain protein 1	Pdp1
MESA period	male	FBgn0000273	2L	cAMP-dependent protein kinase 1	Pka-C1	FBgn0023076	3L	Clock	Clk
MESA period	female	FBgn0000273	2L	cAMP-dependent protein kinase 1	Pka-C1	FBgn0023076	3L	Clock	Clk
MESA period	female	FBgn0000286	2L	Chorion factor 2	Cf2	FBgn0016694	3L	PAR-domain protein 1	Pdp1
MESA period	male	FBgn0000287	2L	spalt-related	salr	FBgn0016694	3L	PAR-domain protein 1	Pdp1
MESA period	female	FBgn0000287	2L	spalt-related	salr	FBgn0016694	3L	PAR-domain protein 1	Pdp1
MESA period	female	FBgn0000303	3R	Choline acetyltransferase	ChAT	FBgn0003371	X	shaggy	sgg
MESA period	female	FBgn0000308	2L	chickadee	chic	FBgn0016694	3L	PAR-domain protein 1	Pdp1
MESA period	female	FBgn0000308	2L	chickadee	chic	FBgn0023076	3L	Clock	Clk
MESA period	female	FBgn0000317	2L	crinkled	ck	FBgn0016694	3L	PAR-domain protein 1	Pdp1
MESA period	female	FBgn0000320	2L	eyes absent	eya	FBgn0016694	3L	PAR-domain protein 1	Pdp1
MESA period	female	FBgn0000411	3L	Dichaete	D	FBgn0003371	X	shaggy	sgg
MESA period	female	FBgn0000422	2L	Dopa decarboxylase	Ddc	FBgn0023076	3L	Clock	Clk
MESA period	female	FBgn0000448	2R	Hormone receptor-like in 46	Hr46	FBgn0003068	X	period	per
MESA period	female	FBgn0000448	2R	Hormone receptor-like in 46	Hr46	FBgn0016694	3L	PAR-domain protein 1	Pdp1
MESA period	female	FBgn0000463	3R	Delta	Dl	FBgn0003068	X	period	per
MESA period	female	FBgn0000464	2L	Leukocyte-antigen-related-like	Lar	FBgn0016694	3L	PAR-domain protein 1	Pdp1
MESA period	female	FBgn0000464	2L	Leukocyte-antigen-related-like	Lar	FBgn0023076	3L	Clock	Clk
MESA period	female	FBgn0000489	3L	cAMP-dependent protein kinase 3	Pka-C3	FBgn0003068	X	period	per
MESA period	female	FBgn0000490	2L	decapentaplegic	dpp	FBgn0016694	3L	PAR-domain protein 1	Pdp1
MESA period	female	FBgn0000497	2L	dachsous	ds	FBgn0016076	2L	vrille	vri
MESA period	female	FBgn0000497	2L	dachsous	ds	FBgn0016694	3L	PAR-domain protein 1	Pdp1
MESA period	female	FBgn0000497	2L	dachsous	ds	FBgn0023076	3L	Clock	Clk
MESA period	female	FBgn0000529	2L	brain-specific homeobox	bsh	FBgn0023076	3L	Clock	Clk
MESA period	female	FBgn0000546	2R	Ecdysone receptor	EcR	FBgn0016694	3L	PAR-domain protein 1	Pdp1
MESA period	female	FBgn0000547	2L	echinoid	ed	FBgn0003371	X	shaggy	sgg
MESA period	female	FBgn0000547	2L	echinoid	ed	FBgn0016694	3L	PAR-domain protein 1	Pdp1
MESA period	female	FBgn0000547	2L	echinoid	ed	FBgn0023076	3L	Clock	Clk
MESA period	female	FBgn0000578	2R	enabled	ena	FBgn0016694	3L	PAR-domain protein 1	Pdp1
MESA period	female	FBgn0000588	2L	extra sexcombs	esc	FBgn0003371	X	shaggy	sgg
MESA period	female	FBgn0000615	2R	exuperantia	exu	FBgn0016694	3L	PAR-domain protein 1	Pdp1
MESA period	male	FBgn0000633	2R	faint sausage	fas	FBgn0003371	X	shaggy	sgg
MESA period	female	FBgn0000633	2R	faint sausage	fas	FBgn0016694	3L	PAR-domain protein 1	Pdp1
MESA period	female	FBgn0000636	2L	Fasciclin 3	Fas3	FBgn0016694	3L	PAR-domain protein 1	Pdp1
MESA period	female	FBgn0000640	2L	Fat body protein 2	Fbp2	FBgn0016694	3L	PAR-domain protein 1	Pdp1
MESA period	female	FBgn0000721	2L	foraging	for	FBgn0016694	3L	PAR-domain protein 1	Pdp1
MESA period	female	FBgn0000721	2L	foraging	for	FBgn0023076	3L	Clock	Clk
MESA period	female	FBgn0001075	2L	fat	ft	FBgn0003371	X	shaggy	sgg
MESA period	female	FBgn0001075	2L	fat	ft	FBgn0016076	2L	vrille	vri
MESA period	female	FBgn0001075	2L	fat	ft	FBgn0016694	3L	PAR-domain protein 1	Pdp1
MESA period	female	FBgn0001084	2L	fuzzy	fy	FBgn0023076	3L	Clock	Clk
MESA period	female	FBgn0001085	3L	frizzled	fz	FBgn0003068	X	period	per
MESA period	female	FBgn0001108	3L	Glued	Gl	FBgn0003371	X	shaggy	sgg
MESA period	female	FBgn0001122	2R	G protein alpha o subunit	Galphao	FBgn0003068	X	period	per
MESA period	female	FBgn0001122	2R	G protein alpha o subunit	Galphao	FBgn0023076	3L	Clock	Clk
MESA period	female	FBgn0001133	2R	grauzone	grau	FBgn0003068	X	period	per
MESA period	female	FBgn0001133	2R	grauzone	grau	FBgn0016694	3L	PAR-domain protein 1	Pdp1
MESA period	female	FBgn0001170	2L	Homeodomain protein 2.0	H2.0	FBgn0016694	3L	PAR-domain protein 1	Pdp1
MESA period	female	FBgn0001208	3L	Henna	Hn	FBgn0003068	X	period	per
MESA period	female	FBgn0001215	3R	Heterogeneous nuclear ribonucleoprotein at 98DE	Hrb98DE	FBgn0003068	X	period	per
MESA period	female	FBgn0001224	3L	Heat shock protein 23	Hsp23	FBgn0003371	X	shaggy	sgg
MESA period	female	FBgn0001235	3R	homothorax	hth	FBgn0003068	X	period	per
MESA period	female	FBgn0001235	3R	homothorax	hth	FBgn0003371	X	shaggy	sgg
MESA period	female	FBgn0001263	2R	inactivation no afterpotential D	inaD	FBgn0016694	3L	PAR-domain protein 1	Pdp1
MESA period	female	FBgn0001269	2R	invected	inv	FBgn0003068	X	period	per
MESA period	female	FBgn0001269	2R	invected	inv	FBgn0016694	3L	PAR-domain protein 1	Pdp1
MESA period	female	FBgn0001297	3R	kayak	kay	FBgn0003068	X	period	per
MESA period	female	FBgn0001311	3R	krotzkopf verkehrt	kkv	FBgn0003068	X	period	per
MESA period	female	FBgn0001316	3L	klarsicht	klar	FBgn0003068	X	period	per
MESA period	male	FBgn0001316	3L	klarsicht	klar	FBgn0003371	X	shaggy	sgg
MESA period	female	FBgn0001316	3L	klarsicht	klar	FBgn0003371	X	shaggy	sgg
MESA period	female	FBgn0001316	3L	klarsicht	klar	FBgn0016694	3L	PAR-domain protein 1	Pdp1
MESA period	female	FBgn0001316	3L	klarsicht	klar	FBgn0023076	3L	Clock	Clk
MESA period	male	FBgn0001319	2R	knot	kn	FBgn0016694	3L	PAR-domain protein 1	Pdp1
MESA period	female	FBgn0001319	2R	knot	kn	FBgn0016694	3L	PAR-domain protein 1	Pdp1
MESA period	female	FBgn0001961	2L	Actin-related protein 2/3 complex, subunit 1	Arpc1	FBgn0016694	3L	PAR-domain protein 1	Pdp1
MESA period	female	FBgn0001977	2L	CIAPIN1 ortholog	CIAPIN1	FBgn0016694	3L	PAR-domain protein 1	Pdp1
MESA period	female	FBgn0001978	2L	shuttle craft	stc	FBgn0016694	3L	PAR-domain protein 1	Pdp1
MESA period	female	FBgn0001983	2L	worniu	wor	FBgn0016694	3L	PAR-domain protein 1	Pdp1
MESA period	female	FBgn0001987	2L	Gliotactin	Gli	FBgn0016694	3L	PAR-domain protein 1	Pdp1
MESA period	female	FBgn0001990	2L	weckle	wek	FBgn0016694	3L	PAR-domain protein 1	Pdp1
MESA period	female	FBgn0001990	2L	weckle	wek	FBgn0023076	3L	Clock	Clk
MESA period	female	FBgn0001991	2L	Ca[2+]-channel protein alpha[[1]] subunit D	Ca-alpha1D	FBgn0016694	3L	PAR-domain protein 1	Pdp1
MESA period	female	FBgn0002183	3L	dre4	dre4	FBgn0003068	X	period	per
MESA period	female	FBgn0002543	2L	roundabout 2	robo2	FBgn0016694	3L	PAR-domain protein 1	Pdp1
MESA period	female	FBgn0002565	3L	Larval serum protein 2	Lsp2	FBgn0003068	X	period	per
MESA period	female	FBgn0002567	2R	lightoid	ltd	FBgn0016694	3L	PAR-domain protein 1	Pdp1
MESA period	female	FBgn0002643	2R	mastermind	mam	FBgn0016694	3L	PAR-domain protein 1	Pdp1
MESA period	female	FBgn0002643	2R	mastermind	mam	FBgn0023076	3L	Clock	Clk
MESA period	female	FBgn0002673	2L	twine	twe	FBgn0016694	3L	PAR-domain protein 1	Pdp1
MESA period	female	FBgn0002774	2R	maleless	mle	FBgn0016694	3L	PAR-domain protein 1	Pdp1
MESA period	female	FBgn0002775	3L	male-specific lethal 3	msl-3	FBgn0003371	X	shaggy	sgg
MESA period	female	FBgn0002789	2R	Muscle protein 20	Mp20	FBgn0016694	3L	PAR-domain protein 1	Pdp1
MESA period	female	FBgn0002922	3R	nautilus	nau	FBgn0003371	X	shaggy	sgg
MESA period	female	FBgn0002931	2L	net	net	FBgn0016694	3L	PAR-domain protein 1	Pdp1
MESA period	female	FBgn0002945	3L	naked cuticle	nkd	FBgn0003068	X	period	per
MESA period	female	FBgn0002973	2L	numb	numb	FBgn0016694	3L	PAR-domain protein 1	Pdp1
MESA period	female	FBgn0003002	3R	odd paired	opa	FBgn0003371	X	shaggy	sgg
MESA period	male	FBgn0003016	2L	outspread	osp	FBgn0016694	3L	PAR-domain protein 1	Pdp1
MESA period	female	FBgn0003016	2L	outspread	osp	FBgn0016694	3L	PAR-domain protein 1	Pdp1
MESA period	female	FBgn0003016	2L	outspread	osp	FBgn0023076	3L	Clock	Clk
MESA period	female	FBgn0003067	2R	Phosphoenolpyruvate carboxykinase	Pepck	FBgn0003371	X	shaggy	sgg
MESA period	female	FBgn0003068	X	period	per	FBgn0000479	X	dunce	dnc
MESA period	female	FBgn0003068	X	period	per	FBgn0000719	X	folded gastrulation	fog
MESA period	female	FBgn0003068	X	period	per	FBgn0020378	X	Sp1	Sp1
MESA period	female	FBgn0003068	X	period	per	FBgn0022942	X	cap binding protein 80	Cbp80
MESA period	female	FBgn0003068	X	period	per	FBgn0027335	X	Rab11 interacting protein	Rip11
MESA period	female	FBgn0003068	X	period	per	FBgn0028369	X	kin of irre	kirre
MESA period	female	FBgn0003068	X	period	per	FBgn0029639	X	-	CG14419
MESA period	female	FBgn0003068	X	period	per	FBgn0029662	X	-	CG12206
MESA period	female	FBgn0003068	X	period	per	FBgn0029719	X	-	CG15473
MESA period	female	FBgn0003068	X	period	per	FBgn0029810	X	-	CG12239
MESA period	female	FBgn0003068	X	period	per	FBgn0029907	X	Ataxin 1	Atx-1
MESA period	female	FBgn0003068	X	period	per	FBgn0030052	X	-	CG12065
MESA period	female	FBgn0003068	X	period	per	FBgn0030187	X	Interaction partner of Dnmt2	Ipod
MESA period	female	FBgn0003068	X	period	per	FBgn0030396	X	-	CG2556
MESA period	female	FBgn0003068	X	period	per	FBgn0030597	X	Ecdysone oxidase	Eo
MESA period	female	FBgn0003068	X	period	per	FBgn0030598	X	-	CG9503
MESA period	female	FBgn0003068	X	period	per	FBgn0030680	X	-	CG8944
MESA period	female	FBgn0003068	X	period	per	FBgn0030897	X	Frequenin 1	Frq1
MESA period	female	FBgn0003068	X	period	per	FBgn0031034	X	-	CG14205
MESA period	female	FBgn0003068	X	period	per	FBgn0031116	X	-	CG1695
MESA period	female	FBgn0003068	X	period	per	FBgn0031169	X	-	CG1494
MESA period	female	FBgn0003068	X	period	per	FBgn0031187	X	Ubiquitin specific protease 2	Usp2
MESA period	female	FBgn0003068	X	period	per	FBgn0040904	X	-	CG15577
MESA period	female	FBgn0003068	X	period	per	FBgn0052532	X	-	CG32532
MESA period	female	FBgn0003068	X	period	per	FBgn0052600	X	defective proboscis extension response 8	dpr8
MESA period	female	FBgn0003068	X	period	per	FBgn0052698	X	-	CG32698
MESA period	female	FBgn0003068	X	period	per	FBgn0052773	X	-	CR32773
MESA period	female	FBgn0003068	X	period	per	FBgn0052791	X	Dpr-interacting protein alpha	DIP-alpha
MESA period	female	FBgn0003068	X	period	per	FBgn0052792	X	pickpocket 8	ppk8
MESA period	female	FBgn0003068	X	period	per	FBgn0085443	X	sprint	spri
MESA period	female	FBgn0003068	X	period	per	FBgn0259110	X	mind-meld	mmd
MESA period	female	FBgn0003068	X	period	per	FBgn0259242	X	-	CG42340
MESA period	female	FBgn0003068	X	period	per	FBgn0259677	X	-	CG42346
MESA period	female	FBgn0003068	X	period	per	FBgn0259680	X	Protein kinase C delta	Pkcdelta
MESA period	female	FBgn0003068	X	period	per	FBgn0259734	X	-	CG42388
MESA period	female	FBgn0003068	X	period	per	FBgn0260658	X	-	CG42541
MESA period	female	FBgn0003068	X	period	per	FBgn0260868	X	-	CG42578
MESA period	female	FBgn0003068	X	period	per	FBgn0261549	X	retinal degeneration A	rdgA
MESA period	female	FBgn0003068	X	period	per	FBgn0261617	X	nejire	nej
MESA period	female	FBgn0003068	X	period	per	FBgn0261811	X	pico	pico
MESA period	male	FBgn0003068	X	period	per	FBgn0261873	X	stardust	sdt
MESA period	female	FBgn0003068	X	period	per	FBgn0262210	X	mir-927 stem loop	mir-927
MESA period	female	FBgn0003068	X	period	per	FBgn0262990	X	-	CR43298
MESA period	female	FBgn0003068	X	period	per	FBgn0263220	X	Hyperkinetic	Hk
MESA period	female	FBgn0003068	X	period	per	FBgn0263512	X	Visual system homeobox 2 ortholog	Vsx2
MESA period	female	FBgn0003068	X	period	per	FBgn0263968	X	no-on-and-no-off transient C	nonC
MESA period	female	FBgn0003068	X	period	per	FBgn0263994	X	-	CG43737
MESA period	female	FBgn0003068	X	period	per	FBgn0264078	X	Flotillin 2	Flo2
MESA period	female	FBgn0003068	X	period	per	FBgn0264384	X	-	CR43836
MESA period	female	FBgn0003068	X	period	per	FBgn0264503	X	-	CG43902
MESA period	female	FBgn0003068	X	period	per	FBgn0264542	X	-	CG43921
MESA period	female	FBgn0003068	X	period	per	FBgn0265457	X	-	CR44357
MESA period	female	FBgn0003068	X	period	per	FBgn0265595	X	-	CG44422
MESA period	female	FBgn0003068	X	period	per	FBgn0265612	X	-	CR44430
MESA period	female	FBgn0003068	X	period	per	FBgn0266180	X	-	CR44886
MESA period	female	FBgn0003068	X	period	per	FBgn0266199	X	-	CR44894
MESA period	female	FBgn0003068	X	period	per	FBgn0266348	X	-	CR44997
MESA period	female	FBgn0003068	X	period	per	FBgn0266350	X	-	CR44999
MESA period	female	FBgn0003068	X	period	per	FBgn0266354	X	-	CG45002
MESA period	male	FBgn0003068	X	period	per	FBgn0266429	X	Allatostatin A receptor 1	AstA-R1
MESA period	female	FBgn0003068	X	period	per	FBgn0266434	X	-	CG45064
MESA period	female	FBgn0003068	X	period	per	FBgn0266435	X	-	CG45065
MESA period	female	FBgn0003068	X	period	per	FBgn0267001	X	Tenascin accessory	Ten-a
MESA period	female	FBgn0003068	X	period	per	FBgn0267039	X	-	CR45483
MESA period	female	FBgn0003068	X	period	per	FBgn0267103	X	-	CR45543
MESA period	female	FBgn0003071	2R	Phosphofructokinase	Pfk	FBgn0016694	3L	PAR-domain protein 1	Pdp1
MESA period	female	FBgn0003089	3L	pipe	pip	FBgn0003371	X	shaggy	sgg
MESA period	female	FBgn0003091	2R	Protein C kinase 53E	Pkc53E	FBgn0016694	3L	PAR-domain protein 1	Pdp1
MESA period	female	FBgn0003118	3R	pointed	pnt	FBgn0003068	X	period	per
MESA period	female	FBgn0003138				FBgn0003068	X	period	per
MESA period	female	FBgn0003138				FBgn0016694	3L	PAR-domain protein 1	Pdp1
MESA period	female	FBgn0003138				FBgn0023076	3L	Clock	Clk
MESA period	female	FBgn0003138				FBgn0023094	3L	cycle	cyc
MESA period	female	FBgn0003140	2R	Protein phosphatase Y at 55A	PpY-55A	FBgn0023076	3L	Clock	Clk
MESA period	female	FBgn0003141	2L	purple	pr	FBgn0016694	3L	PAR-domain protein 1	Pdp1
MESA period	female	FBgn0003145	2L	paired	prd	FBgn0016694	3L	PAR-domain protein 1	Pdp1
MESA period	female	FBgn0003165	3R	pumilio	pum	FBgn0003371	X	shaggy	sgg
MESA period	female	FBgn0003174	2R	pawn	pwn	FBgn0016694	3L	PAR-domain protein 1	Pdp1
MESA period	female	FBgn0003175	2R	plexus	px	FBgn0016694	3L	PAR-domain protein 1	Pdp1
MESA period	female	FBgn0003175	2R	plexus	px	FBgn0023076	3L	Clock	Clk
MESA period	female	FBgn0003209	2L	raw	raw	FBgn0016694	3L	PAR-domain protein 1	Pdp1
MESA period	female	FBgn0003255	2L	rickets	rk	FBgn0003068	X	period	per
MESA period	female	FBgn0003255	2L	rickets	rk	FBgn0016694	3L	PAR-domain protein 1	Pdp1
MESA period	female	FBgn0003295	3L	roughoid	ru	FBgn0023076	3L	Clock	Clk
MESA period	female	FBgn0003310	2L	Star	S	FBgn0003371	X	shaggy	sgg
MESA period	female	FBgn0003310	2L	Star	S	FBgn0016694	3L	PAR-domain protein 1	Pdp1
MESA period	female	FBgn0003328	2R	scab	scb	FBgn0016694	3L	PAR-domain protein 1	Pdp1
MESA period	male	FBgn0003371	X	shaggy	sgg	FBgn0000635	X	Fasciclin 2	Fas2
MESA period	female	FBgn0003371	X	shaggy	sgg	FBgn0002562	X	Larval serum protein 1 alpha	Lsp1alpha
MESA period	female	FBgn0003371	X	shaggy	sgg	FBgn0002873	X	mushroom body defect	mud
MESA period	female	FBgn0003371	X	shaggy	sgg	FBgn0003920	X	small nuclear RNA U2 at 14B	snRNA:U2:14B
MESA period	female	FBgn0003371	X	shaggy	sgg	FBgn0003933	X	small nuclear RNA U5 at 14B	snRNA:U5:14B
MESA period	male	FBgn0003371	X	shaggy	sgg	FBgn0004198	X	cut	ct
MESA period	female	FBgn0003371	X	shaggy	sgg	FBgn0014133	X	bifocal	bif
MESA period	female	FBgn0003371	X	shaggy	sgg	FBgn0015774	X	Netrin-B	NetB
MESA period	female	FBgn0003371	X	shaggy	sgg	FBgn0017418	X	ariadne 1	ari-1
MESA period	female	FBgn0003371	X	shaggy	sgg	FBgn0017566	X	NADH dehydrogenase (ubiquinone) 75 kDa subunit	ND-75
MESA period	female	FBgn0003371	X	shaggy	sgg	FBgn0025838	X	-	CG2652
MESA period	female	FBgn0003371	X	shaggy	sgg	FBgn0027521	X	-	CG3679
MESA period	female	FBgn0003371	X	shaggy	sgg	FBgn0028369	X	kin of irre	kirre
MESA period	female	FBgn0003371	X	shaggy	sgg	FBgn0029723	X	Proctolin receptor	Proc-R
MESA period	female	FBgn0003371	X	shaggy	sgg	FBgn0029941	X	-	CG1677
MESA period	female	FBgn0003371	X	shaggy	sgg	FBgn0029945	X	-	CG18155
MESA period	female	FBgn0003371	X	shaggy	sgg	FBgn0030027	X	-	CG1632
MESA period	male	FBgn0003371	X	shaggy	sgg	FBgn0030104	X	-	CG15368
MESA period	male	FBgn0003371	X	shaggy	sgg	FBgn0030105	X	-	CG15369
MESA period	female	FBgn0003371	X	shaggy	sgg	FBgn0030394	X	Cuticular protein 11A	Cpr11A
MESA period	female	FBgn0003371	X	shaggy	sgg	FBgn0030590	X	-	CG9518
MESA period	female	FBgn0003371	X	shaggy	sgg	FBgn0030597	X	Ecdysone oxidase	Eo
MESA period	female	FBgn0003371	X	shaggy	sgg	FBgn0030600	X	highwire	hiw
MESA period	female	FBgn0003371	X	shaggy	sgg	FBgn0030617	X	-	CG9095
MESA period	female	FBgn0003371	X	shaggy	sgg	FBgn0031016	X	kekkon5	kek5
MESA period	female	FBgn0003371	X	shaggy	sgg	FBgn0031187	X	Ubiquitin specific protease 2	Usp2
MESA period	female	FBgn0003371	X	shaggy	sgg	FBgn0040069	X	vanin-like	vanin-like
MESA period	female	FBgn0003371	X	shaggy	sgg	FBgn0041252	X	Femcoat	Femcoat
MESA period	female	FBgn0003371	X	shaggy	sgg	FBgn0052532	X	-	CG32532
MESA period	female	FBgn0003371	X	shaggy	sgg	FBgn0052547	X	-	CG32547
MESA period	female	FBgn0003371	X	shaggy	sgg	FBgn0052594	X	ben	be
MESA period	female	FBgn0003371	X	shaggy	sgg	FBgn0052600	X	defective proboscis extension response 8	dpr8
MESA period	female	FBgn0003371	X	shaggy	sgg	FBgn0052758	X	-	CG32758
MESA period	female	FBgn0003371	X	shaggy	sgg	FBgn0052773	X	-	CR32773
MESA period	female	FBgn0003371	X	shaggy	sgg	FBgn0085360	X	-	CG34331
MESA period	male	FBgn0003371	X	shaggy	sgg	FBgn0086367	X	tan	t
MESA period	female	FBgn0003371	X	shaggy	sgg	FBgn0259162	X	-	RunxB
MESA period	female	FBgn0003371	X	shaggy	sgg	FBgn0260006	X	drop dead	drd
MESA period	female	FBgn0003371	X	shaggy	sgg	FBgn0261617	X	nejire	nej
MESA period	female	FBgn0003371	X	shaggy	sgg	FBgn0261848	X	-	CG42780
MESA period	female	FBgn0003371	X	shaggy	sgg	FBgn0261873	X	stardust	sdt
MESA period	female	FBgn0003371	X	shaggy	sgg	FBgn0262111	X	forked	f
MESA period	female	FBgn0003371	X	shaggy	sgg	FBgn0262536	X	-	CG43090
MESA period	female	FBgn0003371	X	shaggy	sgg	FBgn0262874	X	-	CG43229
MESA period	female	FBgn0003371	X	shaggy	sgg	FBgn0263257	X	Cyclic nucleotide-gated ion channel-like	Cngl
MESA period	female	FBgn0003371	X	shaggy	sgg	FBgn0264078	X	Flotillin 2	Flo2
MESA period	female	FBgn0003371	X	shaggy	sgg	FBgn0265416	X	Neuropilin and tolloid-like	Neto
MESA period	female	FBgn0003371	X	shaggy	sgg	FBgn0265457	X	-	CR44357
MESA period	female	FBgn0003371	X	shaggy	sgg	FBgn0265598	X	Beadex	Bx
MESA period	female	FBgn0003371	X	shaggy	sgg	FBgn0265663	X	-	CR44470
MESA period	female	FBgn0003371	X	shaggy	sgg	FBgn0266375	X	Inositol 1,4,5-triphosphate kinase 2	IP3K2
MESA period	female	FBgn0003371	X	shaggy	sgg	FBgn0267033	X	maternal gene required for meiosis	mamo
MESA period	female	FBgn0003382	2R	shavenoid	sha	FBgn0003068	X	period	per
MESA period	female	FBgn0003382	2R	shavenoid	sha	FBgn0016694	3L	PAR-domain protein 1	Pdp1
MESA period	female	FBgn0003386	2L	Shaker cognate w	Shaw	FBgn0003371	X	shaggy	sgg
MESA period	female	FBgn0003386	2L	Shaker cognate w	Shaw	FBgn0016694	3L	PAR-domain protein 1	Pdp1
MESA period	female	FBgn0003391	2R	shotgun	shg	FBgn0016694	3L	PAR-domain protein 1	Pdp1
MESA period	female	FBgn0003396	2R	schnurri	shn	FBgn0003371	X	shaggy	sgg
MESA period	female	FBgn0003396	2R	schnurri	shn	FBgn0016694	3L	PAR-domain protein 1	Pdp1
MESA period	female	FBgn0003429	3R	slowpoke	slo	FBgn0003371	X	shaggy	sgg
MESA period	female	FBgn0003435	2R	smooth	sm	FBgn0003371	X	shaggy	sgg
MESA period	female	FBgn0003460	2R	sine oculis	so	FBgn0016694	3L	PAR-domain protein 1	Pdp1
MESA period	female	FBgn0003460	2R	sine oculis	so	FBgn0023076	3L	Clock	Clk
MESA period	female	FBgn0003475	2L	spire	spir	FBgn0016694	3L	PAR-domain protein 1	Pdp1
MESA period	female	FBgn0003482	3R	spindle D	spn-D	FBgn0003371	X	shaggy	sgg
MESA period	female	FBgn0003483	3R	spindle E	spn-E	FBgn0003068	X	period	per
MESA period	female	FBgn0003499	3R	stripe	sr	FBgn0003068	X	period	per
MESA period	female	FBgn0003502	2L	Btk family kinase at 29A	Btk29A	FBgn0016694	3L	PAR-domain protein 1	Pdp1
MESA period	female	FBgn0003527	2R	stand still	stil	FBgn0016694	3L	PAR-domain protein 1	Pdp1
MESA period	female	FBgn0003567	3R	suppressor of Hairy wing	su(Hw)	FBgn0003068	X	period	per
MESA period	female	FBgn0003660	2R	Synaptobrevin	Syb	FBgn0016694	3L	PAR-domain protein 1	Pdp1
MESA period	female	FBgn0003710	3L	temperature-induced paralytic E	tipE	FBgn0016694	3L	PAR-domain protein 1	Pdp1
MESA period	female	FBgn0003716	2L	thickveins	tkv	FBgn0003371	X	shaggy	sgg
MESA period	female	FBgn0003716	2L	thickveins	tkv	FBgn0016076	2L	vrille	vri
MESA period	female	FBgn0003716	2L	thickveins	tkv	FBgn0016694	3L	PAR-domain protein 1	Pdp1
MESA period	female	FBgn0003731	2R	Epidermal growth factor receptor	Egfr	FBgn0016694	3L	PAR-domain protein 1	Pdp1
MESA period	female	FBgn0003731	2R	Epidermal growth factor receptor	Egfr	FBgn0023076	3L	Clock	Clk
MESA period	female	FBgn0003742	2R	transformer 2	tra2	FBgn0003371	X	shaggy	sgg
MESA period	male	FBgn0003866	2L	teashirt	tsh	FBgn0016694	3L	PAR-domain protein 1	Pdp1
MESA period	female	FBgn0003888	2R	beta-Tubulin at 60D	betaTub60D	FBgn0016694	3L	PAR-domain protein 1	Pdp1
MESA period	female	FBgn0003892	2R	patched	ptc	FBgn0003068	X	period	per
MESA period	female	FBgn0003892	2R	patched	ptc	FBgn0003371	X	shaggy	sgg
MESA period	female	FBgn0003900	2R	twist	twi	FBgn0016694	3L	PAR-domain protein 1	Pdp1
MESA period	female	FBgn0003931	2L	small nuclear RNA U4 at 38AB	snRNA:U4:38AB	FBgn0003371	X	shaggy	sgg
MESA period	female	FBgn0003963	2L	u-shaped	ush	FBgn0003371	X	shaggy	sgg
MESA period	female	FBgn0003963	2L	u-shaped	ush	FBgn0016694	3L	PAR-domain protein 1	Pdp1
MESA period	female	FBgn0003975	2R	vestigial	vg	FBgn0016694	3L	PAR-domain protein 1	Pdp1
MESA period	female	FBgn0003983	2L	Vitelline membrane 34Ca	Vm34Ca	FBgn0016694	3L	PAR-domain protein 1	Pdp1
MESA period	female	FBgn0003984	3L	vein	vn	FBgn0003068	X	period	per
MESA period	female	FBgn0003984	3L	vein	vn	FBgn0003371	X	shaggy	sgg
MESA period	female	FBgn0003984	3L	vein	vn	FBgn0016694	3L	PAR-domain protein 1	Pdp1
MESA period	female	FBgn0003984	3L	vein	vn	FBgn0023076	3L	Clock	Clk
MESA period	female	FBgn0004003	2R	windbeutel	wbl	FBgn0016694	3L	PAR-domain protein 1	Pdp1
MESA period	female	FBgn0004055	2R	unzipped	uzip	FBgn0023076	3L	Clock	Clk
MESA period	female	FBgn0004101	2R	blistered	bs	FBgn0016694	3L	PAR-domain protein 1	Pdp1
MESA period	female	FBgn0004133	2R	blown fuse	blow	FBgn0016694	3L	PAR-domain protein 1	Pdp1
MESA period	female	FBgn0004167	3L	karst	kst	FBgn0016694	3L	PAR-domain protein 1	Pdp1
MESA period	female	FBgn0004168	2R	5-hydroxytryptamine (serotonin) receptor 1A	5-HT1A	FBgn0003068	X	period	per
MESA period	female	FBgn0004168	2R	5-hydroxytryptamine (serotonin) receptor 1A	5-HT1A	FBgn0003371	X	shaggy	sgg
MESA period	female	FBgn0004168	2R	5-hydroxytryptamine (serotonin) receptor 1A	5-HT1A	FBgn0016694	3L	PAR-domain protein 1	Pdp1
MESA period	female	FBgn0004192	2L	small nuclear RNA U2 at 34ABb	snRNA:U2:34ABb	FBgn0016694	3L	PAR-domain protein 1	Pdp1
MESA period	female	FBgn0004197	3R	Serrate	Ser	FBgn0003068	X	period	per
MESA period	female	FBgn0004237	3R	Heterogeneous nuclear ribonucleoprotein at 87F	Hrb87F	FBgn0003068	X	period	per
MESA period	female	FBgn0004244	3L	Resistant to dieldrin	Rdl	FBgn0003068	X	period	per
MESA period	female	FBgn0004362	2R	High mobility group protein D	HmgD	FBgn0016694	3L	PAR-domain protein 1	Pdp1
MESA period	female	FBgn0004369	3R	Protein tyrosine phosphatase 99A	Ptp99A	FBgn0003068	X	period	per
MESA period	female	FBgn0004374	2L	nebbish	neb	FBgn0016694	3L	PAR-domain protein 1	Pdp1
MESA period	female	FBgn0004380	3L	Kinesin-like protein at 64D	Klp64D	FBgn0023076	3L	Clock	Clk
MESA period	female	FBgn0004394	2L	POU domain protein 2	pdm2	FBgn0003068	X	period	per
MESA period	female	FBgn0004394	2L	POU domain protein 2	pdm2	FBgn0016694	3L	PAR-domain protein 1	Pdp1
MESA period	female	FBgn0004406	2L	tamas	tam	FBgn0016694	3L	PAR-domain protein 1	Pdp1
MESA period	female	FBgn0004406	2L	tamas	tam	FBgn0023076	3L	Clock	Clk
MESA period	female	FBgn0004429	3L	Lysozyme P	LysP	FBgn0016694	3L	PAR-domain protein 1	Pdp1
MESA period	female	FBgn0004512	2R	Multi drug resistance 49	Mdr49	FBgn0003068	X	period	per
MESA period	female	FBgn0004512	2R	Multi drug resistance 49	Mdr49	FBgn0003371	X	shaggy	sgg
MESA period	female	FBgn0004516	3L	Glutamic acid decarboxylase 1	Gad1	FBgn0016694	3L	PAR-domain protein 1	Pdp1
MESA period	female	FBgn0004580	2R	Calbindin 53E	Cbp53E	FBgn0016694	3L	PAR-domain protein 1	Pdp1
MESA period	female	FBgn0004583	2L	expanded	ex	FBgn0003371	X	shaggy	sgg
MESA period	female	FBgn0004587	3R	B52	B52	FBgn0003068	X	period	per
MESA period	female	FBgn0004597	3R	Cyclin C	CycC	FBgn0003068	X	period	per
MESA period	female	FBgn0004606	3R	Zn finger homeodomain 1	zfh1	FBgn0003371	X	shaggy	sgg
MESA period	female	FBgn0004611	2L	Phospholipase C at 21C	Plc21C	FBgn0003371	X	shaggy	sgg
MESA period	female	FBgn0004644	3R	hedgehog	hh	FBgn0003371	X	shaggy	sgg
MESA period	female	FBgn0004652	3R	fruitless	fru	FBgn0003068	X	period	per
MESA period	female	FBgn0004797	2L	midway	mdy	FBgn0016694	3L	PAR-domain protein 1	Pdp1
MESA period	female	FBgn0004837	2L	Suppressor of Hairless	Su(H)	FBgn0016694	3L	PAR-domain protein 1	Pdp1
MESA period	female	FBgn0004837	2L	Suppressor of Hairless	Su(H)	FBgn0023076	3L	Clock	Clk
MESA period	female	FBgn0004852	3L	Adenylyl cyclase 76E	Ac76E	FBgn0003068	X	period	per
MESA period	female	FBgn0004855	3R	RNA polymerase II 15kD subunit	RpII15	FBgn0003371	X	shaggy	sgg
MESA period	female	FBgn0004858	2L	elbow B	elB	FBgn0016694	3L	PAR-domain protein 1	Pdp1
MESA period	female	FBgn0004870	3L	bric a brac 1	bab1	FBgn0003068	X	period	per
MESA period	female	FBgn0004870	3L	bric a brac 1	bab1	FBgn0003371	X	shaggy	sgg
MESA period	female	FBgn0004870	3L	bric a brac 1	bab1	FBgn0016694	3L	PAR-domain protein 1	Pdp1
MESA period	female	FBgn0004870	3L	bric a brac 1	bab1	FBgn0023076	3L	Clock	Clk
MESA period	female	FBgn0004872	2L	piwi	piwi	FBgn0016694	3L	PAR-domain protein 1	Pdp1
MESA period	female	FBgn0004875	3L	encore	enc	FBgn0016694	3L	PAR-domain protein 1	Pdp1
MESA period	female	FBgn0004880	3L	scratch	scrt	FBgn0016694	3L	PAR-domain protein 1	Pdp1
MESA period	female	FBgn0004882	3R	oo18 RNA-binding protein	orb	FBgn0003068	X	period	per
MESA period	female	FBgn0004885	3R	tolkin	tok	FBgn0003371	X	shaggy	sgg
MESA period	female	FBgn0004893	2L	brother of odd with entrails limited	bowl	FBgn0016694	3L	PAR-domain protein 1	Pdp1
MESA period	female	FBgn0004910	3L	Ecdysone-induced protein 63F 1	Eip63F-1	FBgn0003068	X	period	per
MESA period	female	FBgn0004910	3L	Ecdysone-induced protein 63F 1	Eip63F-1	FBgn0003371	X	shaggy	sgg
MESA period	female	FBgn0004910	3L	Ecdysone-induced protein 63F 1	Eip63F-1	FBgn0016694	3L	PAR-domain protein 1	Pdp1
MESA period	female	FBgn0004911	3L	Ecdysone-induced protein 63F 2	Eip63F-2	FBgn0003068	X	period	per
MESA period	female	FBgn0004914	2L	Hepatocyte nuclear factor 4	Hnf4	FBgn0016694	3L	PAR-domain protein 1	Pdp1
MESA period	female	FBgn0005586	2R	Rab3	Rab3	FBgn0016694	3L	PAR-domain protein 1	Pdp1
MESA period	female	FBgn0005590	2L	screw	scw	FBgn0023076	3L	Clock	Clk
MESA period	female	FBgn0005612	2R	Sox box protein 14	Sox14	FBgn0016694	3L	PAR-domain protein 1	Pdp1
MESA period	female	FBgn0005614	2R	transient receptor potential-like	trpl	FBgn0016694	3L	PAR-domain protein 1	Pdp1
MESA period	female	FBgn0005616	2L	male-specific lethal 2	msl-2	FBgn0016694	3L	PAR-domain protein 1	Pdp1
MESA period	female	FBgn0005619	2R	Histidine decarboxylase	Hdc	FBgn0016694	3L	PAR-domain protein 1	Pdp1
MESA period	female	FBgn0005624	2R	Posterior sex combs	Psc	FBgn0016694	3L	PAR-domain protein 1	Pdp1
MESA period	female	FBgn0005626	3L	pale	ple	FBgn0016694	3L	PAR-domain protein 1	Pdp1
MESA period	female	FBgn0005630	2R	longitudinals lacking	lola	FBgn0003068	X	period	per
MESA period	female	FBgn0005630	2R	longitudinals lacking	lola	FBgn0016694	3L	PAR-domain protein 1	Pdp1
MESA period	female	FBgn0005630	2R	longitudinals lacking	lola	FBgn0023076	3L	Clock	Clk
MESA period	female	FBgn0005631	2R	roundabout 1	robo1	FBgn0016694	3L	PAR-domain protein 1	Pdp1
MESA period	female	FBgn0005636	2R	nervy	nvy	FBgn0016694	3L	PAR-domain protein 1	Pdp1
MESA period	female	FBgn0005638	2R	slow border cells	slbo	FBgn0016694	3L	PAR-domain protein 1	Pdp1
MESA period	female	FBgn0005640	3L	Ecdysone-induced protein 63E	Eip63E	FBgn0016694	3L	PAR-domain protein 1	Pdp1
MESA period	female	FBgn0005658	3L	Ets at 65A	Ets65A	FBgn0003371	X	shaggy	sgg
MESA period	female	FBgn0005658	3L	Ets at 65A	Ets65A	FBgn0016694	3L	PAR-domain protein 1	Pdp1
MESA period	female	FBgn0005659	3R	Ets at 98B	Ets98B	FBgn0003068	X	period	per
MESA period	female	FBgn0005660	2L	Ets at 21C	Ets21C	FBgn0016694	3L	PAR-domain protein 1	Pdp1
MESA period	female	FBgn0005664	2L	Crystallin	Crys	FBgn0003068	X	period	per
MESA period	female	FBgn0005677	2L	dachshund	dac	FBgn0016694	3L	PAR-domain protein 1	Pdp1
MESA period	female	FBgn0005677	2L	dachshund	dac	FBgn0023076	3L	Clock	Clk
MESA period	female	FBgn0005695	2R	germ cell-less	gcl	FBgn0016694	3L	PAR-domain protein 1	Pdp1
MESA period	female	FBgn0005771	2L	no ocelli	noc	FBgn0016694	3L	PAR-domain protein 1	Pdp1
MESA period	female	FBgn0005775	3L	Connectin	Con	FBgn0003068	X	period	per
MESA period	male	FBgn0005775	3L	Connectin	Con	FBgn0003371	X	shaggy	sgg
MESA period	female	FBgn0005775	3L	Connectin	Con	FBgn0016694	3L	PAR-domain protein 1	Pdp1
MESA period	female	FBgn0005775	3L	Connectin	Con	FBgn0023076	3L	Clock	Clk
MESA period	female	FBgn0005778	2R	Protein phosphatase D5	PpD5	FBgn0016694	3L	PAR-domain protein 1	Pdp1
MESA period	female	FBgn0008636	2R	homeobrain	hbn	FBgn0003068	X	period	per
MESA period	female	FBgn0010053	2R	Juvenile hormone epoxide hydrolase 1	Jheh1	FBgn0016694	3L	PAR-domain protein 1	Pdp1
MESA period	female	FBgn0010113	3R	headcase	hdc	FBgn0003068	X	period	per
MESA period	female	FBgn0010113	3R	headcase	hdc	FBgn0003371	X	shaggy	sgg
MESA period	female	FBgn0010114	2R	hikaru genki	hig	FBgn0016694	3L	PAR-domain protein 1	Pdp1
MESA period	female	FBgn0010197	2L	Guanyl cyclase at 32E	Gyc32E	FBgn0016694	3L	PAR-domain protein 1	Pdp1
MESA period	female	FBgn0010197	2L	Guanyl cyclase at 32E	Gyc32E	FBgn0023076	3L	Clock	Clk
MESA period	female	FBgn0010228	2R	HMG protein Z	HmgZ	FBgn0016694	3L	PAR-domain protein 1	Pdp1
MESA period	female	FBgn0010238	2R	Lachesin	Lac	FBgn0016694	3L	PAR-domain protein 1	Pdp1
MESA period	female	FBgn0010246	3L	Myosin 61F	Myo61F	FBgn0016694	3L	PAR-domain protein 1	Pdp1
MESA period	female	FBgn0010263	2L	RNA-binding protein 9	Rbp9	FBgn0014396	2L	timeless	tim
MESA period	female	FBgn0010300	2L	brain tumor	brat	FBgn0016694	3L	PAR-domain protein 1	Pdp1
MESA period	female	FBgn0010317	3L	Cyclin J	CycJ	FBgn0016694	3L	PAR-domain protein 1	Pdp1
MESA period	female	FBgn0010352	3L	Neural conserved at 73EF	Nc73EF	FBgn0003068	X	period	per
MESA period	female	FBgn0010382	2L	Cyclin E	CycE	FBgn0016694	3L	PAR-domain protein 1	Pdp1
MESA period	female	FBgn0010398	2L	Leucine-rich repeat 47	Lrr47	FBgn0003068	X	period	per
MESA period	female	FBgn0010398	2L	Leucine-rich repeat 47	Lrr47	FBgn0016694	3L	PAR-domain protein 1	Pdp1
MESA period	female	FBgn0010415	2R	Syndecan	Sdc	FBgn0003371	X	shaggy	sgg
MESA period	female	FBgn0010415	2R	Syndecan	Sdc	FBgn0016694	3L	PAR-domain protein 1	Pdp1
MESA period	female	FBgn0010422	2L	RNA polymerase II elongation factor	TfIIS	FBgn0016694	3L	PAR-domain protein 1	Pdp1
MESA period	female	FBgn0010434	2R	coracle	cora	FBgn0003068	X	period	per
MESA period	female	FBgn0010434	2R	coracle	cora	FBgn0016694	3L	PAR-domain protein 1	Pdp1
MESA period	female	FBgn0010434	2R	coracle	cora	FBgn0023076	3L	Clock	Clk
MESA period	female	FBgn0010453	2L	Wnt oncogene analog 4	Wnt4	FBgn0016694	3L	PAR-domain protein 1	Pdp1
MESA period	female	FBgn0010470	2R	FK506-binding protein 14 ortholog	Fkbp14	FBgn0016694	3L	PAR-domain protein 1	Pdp1
MESA period	female	FBgn0010473	2L	turtle	tutl	FBgn0003068	X	period	per
MESA period	female	FBgn0010473	2L	turtle	tutl	FBgn0016694	3L	PAR-domain protein 1	Pdp1
MESA period	female	FBgn0010482	2R	lethal (2) 01289	l(2)01289	FBgn0016694	3L	PAR-domain protein 1	Pdp1
MESA period	female	FBgn0010516	2R	walrus	wal	FBgn0016694	3L	PAR-domain protein 1	Pdp1
MESA period	female	FBgn0010551	2R	Prohibitin 2	Phb2	FBgn0016694	3L	PAR-domain protein 1	Pdp1
MESA period	female	FBgn0010575	2R	scribbler	sbb	FBgn0003068	X	period	per
MESA period	female	FBgn0010575	2R	scribbler	sbb	FBgn0016694	3L	PAR-domain protein 1	Pdp1
MESA period	female	FBgn0010575	2R	scribbler	sbb	FBgn0023076	3L	Clock	Clk
MESA period	female	FBgn0010611	2R	HMG Coenzyme A synthase	Hmgs	FBgn0016694	3L	PAR-domain protein 1	Pdp1
MESA period	female	FBgn0010762	3L	simjang	simj	FBgn0003068	X	period	per
MESA period	female	FBgn0010762	3L	simjang	simj	FBgn0003371	X	shaggy	sgg
MESA period	female	FBgn0010905	3L	Spinophilin	Spn	FBgn0016694	3L	PAR-domain protein 1	Pdp1
MESA period	female	FBgn0010909	3L	misshapen	msn	FBgn0003068	X	period	per
MESA period	female	FBgn0010909	3L	misshapen	msn	FBgn0016694	3L	PAR-domain protein 1	Pdp1
MESA period	female	FBgn0011207	2L	pelota	pelo	FBgn0016694	3L	PAR-domain protein 1	Pdp1
MESA period	male	FBgn0011224	3R	hephaestus	heph	FBgn0003068	X	period	per
MESA period	female	FBgn0011230	2L	purity of essence	poe	FBgn0003371	X	shaggy	sgg
MESA period	female	FBgn0011230	2L	purity of essence	poe	FBgn0016694	3L	PAR-domain protein 1	Pdp1
MESA period	female	FBgn0011232	2L	scattered	scat	FBgn0016694	3L	PAR-domain protein 1	Pdp1
MESA period	female	FBgn0011259	2L	Sema-1a	Sema-1a	FBgn0016694	3L	PAR-domain protein 1	Pdp1
MESA period	female	FBgn0011259	2L	Sema-1a	Sema-1a	FBgn0023076	3L	Clock	Clk
MESA period	female	FBgn0011260	2R	Sema-2a	Sema-2a	FBgn0016694	3L	PAR-domain protein 1	Pdp1
MESA period	female	FBgn0011274	2L	Dorsal-related immunity factor	Dif	FBgn0003068	X	period	per
MESA period	female	FBgn0011274	2L	Dorsal-related immunity factor	Dif	FBgn0016694	3L	PAR-domain protein 1	Pdp1
MESA period	female	FBgn0011274	2L	Dorsal-related immunity factor	Dif	FBgn0023076	3L	Clock	Clk
MESA period	female	FBgn0011276	X	Helix loop helix protein 3B	HLH3B	FBgn0003068	X	period	per
MESA period	female	FBgn0011286	2R	Ryanodine receptor	RyR	FBgn0023076	3L	Clock	Clk
MESA period	female	FBgn0011291	2L	TBP-associated factor 11	Taf11	FBgn0016694	3L	PAR-domain protein 1	Pdp1
MESA period	female	FBgn0011582	3R	Dopamine 1-like receptor 1	Dop1R1	FBgn0003068	X	period	per
MESA period	male	FBgn0011584	2L	Translocation protein 1	Trp1	FBgn0016694	3L	PAR-domain protein 1	Pdp1
MESA period	female	FBgn0011584	2L	Translocation protein 1	Trp1	FBgn0016694	3L	PAR-domain protein 1	Pdp1
MESA period	female	FBgn0011589	2R	Eag-like K[+] channel	Elk	FBgn0003371	X	shaggy	sgg
MESA period	female	FBgn0011589	2R	Eag-like K[+] channel	Elk	FBgn0016694	3L	PAR-domain protein 1	Pdp1
MESA period	female	FBgn0011589	2R	Eag-like K[+] channel	Elk	FBgn0023076	3L	Clock	Clk
MESA period	female	FBgn0011592	2R	frazzled	fra	FBgn0003068	X	period	per
MESA period	female	FBgn0011592	2R	frazzled	fra	FBgn0016694	3L	PAR-domain protein 1	Pdp1
MESA period	female	FBgn0011603	2L	inebriated	ine	FBgn0003371	X	shaggy	sgg
MESA period	female	FBgn0011603	2L	inebriated	ine	FBgn0016694	3L	PAR-domain protein 1	Pdp1
MESA period	female	FBgn0011640	3L	lark	lark	FBgn0003068	X	period	per
MESA period	female	FBgn0011648	2L	Mothers against dpp	Mad	FBgn0016694	3L	PAR-domain protein 1	Pdp1
MESA period	female	FBgn0011674	2R	inscuteable	insc	FBgn0016694	3L	PAR-domain protein 1	Pdp1
MESA period	female	FBgn0011676	2L	Nitric oxide synthase	Nos	FBgn0003371	X	shaggy	sgg
MESA period	female	FBgn0011676	2L	Nitric oxide synthase	Nos	FBgn0016694	3L	PAR-domain protein 1	Pdp1
MESA period	female	FBgn0011705	2L	rolling stone	rost	FBgn0016694	3L	PAR-domain protein 1	Pdp1
MESA period	female	FBgn0011708	2L	Syntaxin 5	Syx5	FBgn0016694	3L	PAR-domain protein 1	Pdp1
MESA period	female	FBgn0011746	2R	anachronism	ana	FBgn0016694	3L	PAR-domain protein 1	Pdp1
MESA period	female	FBgn0011763	2R	DP transcription factor	Dp	FBgn0016694	3L	PAR-domain protein 1	Pdp1
MESA period	female	FBgn0011817	3L	nemo	nmo	FBgn0003068	X	period	per
MESA period	female	FBgn0011817	3L	nemo	nmo	FBgn0003371	X	shaggy	sgg
MESA period	female	FBgn0011818	2L	out at first	oaf	FBgn0016694	3L	PAR-domain protein 1	Pdp1
MESA period	female	FBgn0011828	3L	Peroxidasin	Pxn	FBgn0003068	X	period	per
MESA period	female	FBgn0011828	3L	Peroxidasin	Pxn	FBgn0016694	3L	PAR-domain protein 1	Pdp1
MESA period	female	FBgn0011828	3L	Peroxidasin	Pxn	FBgn0023076	3L	Clock	Clk
MESA period	female	FBgn0011829	2L	Ret oncogene	Ret	FBgn0003371	X	shaggy	sgg
MESA period	female	FBgn0011871	2R	transfer RNA:Glycine-GCC 1-12	tRNA:Gly-GCC-1-12	FBgn0016694	3L	PAR-domain protein 1	Pdp1
MESA period	female	FBgn0011921	2R	transfer RNA:initiator Methionine-CAT 2-1	tRNA:iMet-CAT-2-1	FBgn0016694	3L	PAR-domain protein 1	Pdp1
MESA period	female	FBgn0012016	2L	transfer RNA:Tyrosine-GTA 1-3	tRNA:Tyr-GTA-1-3	FBgn0016694	3L	PAR-domain protein 1	Pdp1
MESA period	female	FBgn0012037	2L	Angiotensin converting enzyme	Ance	FBgn0016694	3L	PAR-domain protein 1	Pdp1
MESA period	female	FBgn0013300	2L	Protamine A	ProtA	FBgn0023076	3L	Clock	Clk
MESA period	female	FBgn0013307	2R	Ornithine decarboxylase 1	Odc1	FBgn0016694	3L	PAR-domain protein 1	Pdp1
MESA period	female	FBgn0013342	3L	neuronal Synaptobrevin	nSyb	FBgn0016694	3L	PAR-domain protein 1	Pdp1
MESA period	female	FBgn0013348	2R	Troponin C at 41C	TpnC41C	FBgn0016694	3L	PAR-domain protein 1	Pdp1
MESA period	female	FBgn0013467	2R	igloo	igl	FBgn0016694	3L	PAR-domain protein 1	Pdp1
MESA period	female	FBgn0013548	2R	lethal-(2)-denticleless	l(2)dtl	FBgn0016694	3L	PAR-domain protein 1	Pdp1
MESA period	female	FBgn0013576	3R	mustard	mtd	FBgn0003068	X	period	per
MESA period	female	FBgn0013725	2R	phyllopod	phyl	FBgn0016694	3L	PAR-domain protein 1	Pdp1
MESA period	female	FBgn0013725	2R	phyllopod	phyl	FBgn0023076	3L	Clock	Clk
MESA period	male	FBgn0013726	2R	peanut	pnut	FBgn0003371	X	shaggy	sgg
MESA period	female	FBgn0013733	2R	short stop	shot	FBgn0016694	3L	PAR-domain protein 1	Pdp1
MESA period	female	FBgn0013733	2R	short stop	shot	FBgn0023076	3L	Clock	Clk
MESA period	female	FBgn0013746	2L	alien	alien	FBgn0003068	X	period	per
MESA period	female	FBgn0013751	3L	Arrowhead	Awh	FBgn0016694	3L	PAR-domain protein 1	Pdp1
MESA period	female	FBgn0013751	3L	Arrowhead	Awh	FBgn0023076	3L	Clock	Clk
MESA period	female	FBgn0013756	2R	Megator	Mtor	FBgn0003371	X	shaggy	sgg
MESA period	female	FBgn0013759	3R	CASK ortholog	CASK	FBgn0003371	X	shaggy	sgg
MESA period	female	FBgn0013762	2R	Cyclin-dependent kinase 5	Cdk5	FBgn0003068	X	period	per
MESA period	female	FBgn0013762	2R	Cyclin-dependent kinase 5	Cdk5	FBgn0016694	3L	PAR-domain protein 1	Pdp1
MESA period	female	FBgn0013765	2R	centrosomin	cnn	FBgn0003371	X	shaggy	sgg
MESA period	female	FBgn0013770	2R	Cysteine proteinase-1	Cp1	FBgn0016694	3L	PAR-domain protein 1	Pdp1
MESA period	male	FBgn0013772	2R	Cytochrome P450-6a8	Cyp6a8	FBgn0016694	3L	PAR-domain protein 1	Pdp1
MESA period	female	FBgn0013810	2L	Dynein heavy chain at 36C	Dhc36C	FBgn0016694	3L	PAR-domain protein 1	Pdp1
MESA period	female	FBgn0014010	2L	Rab5	Rab5	FBgn0003068	X	period	per
MESA period	female	FBgn0014010	2L	Rab5	Rab5	FBgn0016694	3L	PAR-domain protein 1	Pdp1
MESA period	female	FBgn0014011	3L	Rac2	Rac2	FBgn0016694	3L	PAR-domain protein 1	Pdp1
MESA period	female	FBgn0014019	2L	Rhodopsin 5	Rh5	FBgn0023076	3L	Clock	Clk
MESA period	female	FBgn0014033	2L	Scavenger receptor class C, type I	Sr-CI	FBgn0016694	3L	PAR-domain protein 1	Pdp1
MESA period	female	FBgn0014073	3L	Tie-like receptor tyrosine kinase	Tie	FBgn0003371	X	shaggy	sgg
MESA period	female	FBgn0014073	3L	Tie-like receptor tyrosine kinase	Tie	FBgn0016694	3L	PAR-domain protein 1	Pdp1
MESA period	female	FBgn0014127	2L	barren	barr	FBgn0016694	3L	PAR-domain protein 1	Pdp1
MESA period	male	FBgn0014141	3R	cheerio	cher	FBgn0003371	X	shaggy	sgg
MESA period	female	FBgn0014343	3L	mirror	mirr	FBgn0003068	X	period	per
MESA period	female	FBgn0014388	3L	sprouty	sty	FBgn0003068	X	period	per
MESA period	female	FBgn0014388	3L	sprouty	sty	FBgn0016694	3L	PAR-domain protein 1	Pdp1
MESA period	female	FBgn0014396	2L	timeless	tim	FBgn0000015	3R	Abdominal B	Abd-B
MESA period	female	FBgn0014396	2L	timeless	tim	FBgn0000036	3R	nicotinic Acetylcholine Receptor alpha1	nAChRalpha1
MESA period	female	FBgn0014396	2L	timeless	tim	FBgn0000166	3R	bicoid	bcd
MESA period	female	FBgn0014396	2L	timeless	tim	FBgn0000557	3R	Elongation factor 1alpha100E	Ef1alpha100E
MESA period	female	FBgn0014396	2L	timeless	tim	FBgn0000640	2L	Fat body protein 2	Fbp2
MESA period	female	FBgn0014396	2L	timeless	tim	FBgn0001085	3L	frizzled	fz
MESA period	female	FBgn0014396	2L	timeless	tim	FBgn0001224	3L	Heat shock protein 23	Hsp23
MESA period	female	FBgn0014396	2L	timeless	tim	FBgn0001263	2R	inactivation no afterpotential D	inaD
MESA period	female	FBgn0014396	2L	timeless	tim	FBgn0001319	2R	knot	kn
MESA period	female	FBgn0014396	2L	timeless	tim	FBgn0001987	2L	Gliotactin	Gli
MESA period	female	FBgn0014396	2L	timeless	tim	FBgn0002643	2R	mastermind	mam
MESA period	female	FBgn0014396	2L	timeless	tim	FBgn0002873	X	mushroom body defect	mud
MESA period	female	FBgn0014396	2L	timeless	tim	FBgn0003034	3L	Sex Peptide	SP
MESA period	female	FBgn0014396	2L	timeless	tim	FBgn0003149	3L	Paramyosin	Prm
MESA period	female	FBgn0014396	2L	timeless	tim	FBgn0003165	3R	pumilio	pum
MESA period	male	FBgn0014396	2L	timeless	tim	FBgn0003339	3R	Sex combs reduced	Scr
MESA period	female	FBgn0014396	2L	timeless	tim	FBgn0003396	2R	schnurri	shn
MESA period	female	FBgn0014396	2L	timeless	tim	FBgn0003429	3R	slowpoke	slo
MESA period	female	FBgn0014396	2L	timeless	tim	FBgn0003920	X	small nuclear RNA U2 at 14B	snRNA:U2:14B
MESA period	female	FBgn0014396	2L	timeless	tim	FBgn0003933	X	small nuclear RNA U5 at 14B	snRNA:U5:14B
MESA period	female	FBgn0014396	2L	timeless	tim	FBgn0003943	3L	Ubiquitin-63E	Ubi-p63E
MESA period	male	FBgn0014396	2L	timeless	tim	FBgn0003965	X	vermilion	v
MESA period	female	FBgn0014396	2L	timeless	tim	FBgn0004244	3L	Resistant to dieldrin	Rdl
MESA period	female	FBgn0014396	2L	timeless	tim	FBgn0004379	3L	Kinesin-like protein at 67A	Klp67A
MESA period	female	FBgn0014396	2L	timeless	tim	FBgn0004449	3L	Tenascin major	Ten-m
MESA period	female	FBgn0014396	2L	timeless	tim	FBgn0004888	3L	Succinyl coenzyme A synthetase alpha subunit	Scsalpha
MESA period	female	FBgn0014396	2L	timeless	tim	FBgn0004910	3L	Ecdysone-induced protein 63F 1	Eip63F-1
MESA period	female	FBgn0014396	2L	timeless	tim	FBgn0005614	2R	transient receptor potential-like	trpl
MESA period	female	FBgn0014396	2L	timeless	tim	FBgn0005640	3L	Ecdysone-induced protein 63E	Eip63E
MESA period	female	FBgn0014396	2L	timeless	tim	FBgn0005775	3L	Connectin	Con
MESA period	female	FBgn0014396	2L	timeless	tim	FBgn0010197	2L	Guanyl cyclase at 32E	Gyc32E
MESA period	female	FBgn0014396	2L	timeless	tim	FBgn0010575	2R	scribbler	sbb
MESA period	female	FBgn0014396	2L	timeless	tim	FBgn0011206	3L	boule	bol
MESA period	male	FBgn0014396	2L	timeless	tim	FBgn0011582	3R	Dopamine 1-like receptor 1	Dop1R1
MESA period	female	FBgn0014396	2L	timeless	tim	FBgn0013325	2R	Ribosomal protein L11	RpL11
MESA period	female	FBgn0014396	2L	timeless	tim	FBgn0014141	3R	cheerio	cher
MESA period	female	FBgn0014396	2L	timeless	tim	FBgn0015541	3R	slamdance	sda
MESA period	female	FBgn0014396	2L	timeless	tim	FBgn0015609	2L	Cadherin-N	CadN
MESA period	female	FBgn0014396	2L	timeless	tim	FBgn0016684	2R	Na[+]-dependent inorganic phosphate cotransporter	NaPi-T
MESA period	female	FBgn0014396	2L	timeless	tim	FBgn0016797	3L	frizzled 2	fz2
MESA period	female	FBgn0014396	2L	timeless	tim	FBgn0016930	2L	Dual-specificity tyrosine phosphorylation-regulated kinase 2	Dyrk2
MESA period	female	FBgn0014396	2L	timeless	tim	FBgn0020279	2R	lingerer	lig
MESA period	female	FBgn0014396	2L	timeless	tim	FBgn0020299	3R	stumps	stumps
MESA period	female	FBgn0014396	2L	timeless	tim	FBgn0022153	2L	lethal (2) k05819	l(2)k05819
MESA period	female	FBgn0014396	2L	timeless	tim	FBgn0022935	3L	D19A	D19A
MESA period	female	FBgn0014396	2L	timeless	tim	FBgn0023000	3L	methuselah	mth
MESA period	female	FBgn0014396	2L	timeless	tim	FBgn0023023	3R	Collapsin Response Mediator Protein	CRMP
MESA period	female	FBgn0014396	2L	timeless	tim	FBgn0023097	3R	bonus	bon
MESA period	female	FBgn0014396	2L	timeless	tim	FBgn0023423
MESA period	female	FBgn0014396	2L	timeless	tim	FBgn0025574	3R	Pellino	Pli
MESA period	female	FBgn0014396	2L	timeless	tim	FBgn0026319	2L	TNF-receptor-associated factor 4	Traf4
MESA period	female	FBgn0014396	2L	timeless	tim	FBgn0026721	2R	fat-spondin	fat-spondin
MESA period	female	FBgn0014396	2L	timeless	tim	FBgn0027279	X	lethal (1) G0196	l(1)G0196
MESA period	female	FBgn0014396	2L	timeless	tim	FBgn0027655	3R	huntingtin	htt
MESA period	female	FBgn0014396	2L	timeless	tim	FBgn0027932	2L	A kinase anchor protein 200	Akap200
MESA period	female	FBgn0014396	2L	timeless	tim	FBgn0028370	2L	kekkon-3	kek3
MESA period	female	FBgn0014396	2L	timeless	tim	FBgn0028509	2L	Centaurin gamma 1A	CenG1A
MESA period	female	FBgn0014396	2L	timeless	tim	FBgn0028518	2L	-	CG18480
MESA period	male	FBgn0014396	2L	timeless	tim	FBgn0028541	2L	-	TM9SF4
MESA period	female	FBgn0014396	2L	timeless	tim	FBgn0028550	X	Activating transcription factor 3	Atf3
MESA period	female	FBgn0014396	2L	timeless	tim	FBgn0028887	2L	-	CG3491
MESA period	female	FBgn0014396	2L	timeless	tim	FBgn0029830	X	Glutamate receptor binding protein	Grip
MESA period	female	FBgn0014396	2L	timeless	tim	FBgn0029881	X	pickled eggs	pigs
MESA period	male	FBgn0014396	2L	timeless	tim	FBgn0030251	X	-	CG2145
MESA period	female	FBgn0014396	2L	timeless	tim	FBgn0030665	X	-	CG15646
MESA period	female	FBgn0014396	2L	timeless	tim	FBgn0030697	X	-	CG8565
MESA period	female	FBgn0014396	2L	timeless	tim	FBgn0030797	X	-	CG13004
MESA period	female	FBgn0014396	2L	timeless	tim	FBgn0030897	X	Frequenin 1	Frq1
MESA period	female	FBgn0014396	2L	timeless	tim	FBgn0030936	X	-	CG6481
MESA period	female	FBgn0014396	2L	timeless	tim	FBgn0030983	X	-	CG15882
MESA period	female	FBgn0014396	2L	timeless	tim	FBgn0030984	X	twiggy	tgy
MESA period	female	FBgn0014396	2L	timeless	tim	FBgn0031116	X	-	CG1695
MESA period	female	FBgn0014396	2L	timeless	tim	FBgn0031150	X	bves	bves
MESA period	female	FBgn0014396	2L	timeless	tim	FBgn0031187	X	Ubiquitin specific protease 2	Usp2
MESA period	female	FBgn0014396	2L	timeless	tim	FBgn0031568	2L	-	CG10019
MESA period	female	FBgn0014396	2L	timeless	tim	FBgn0031741	2L	-	CG11034
MESA period	female	FBgn0014396	2L	timeless	tim	FBgn0032023	2L	-	CG14274
MESA period	female	FBgn0014396	2L	timeless	tim	FBgn0032117	2L	FucTB	FucTB
MESA period	female	FBgn0014396	2L	timeless	tim	FBgn0032123	2L	Organic anion transporting polypeptide 30B	Oatp30B
MESA period	female	FBgn0014396	2L	timeless	tim	FBgn0032243	2L	Kinesin-like protein at 31E	Klp31E
MESA period	female	FBgn0014396	2L	timeless	tim	FBgn0032511	2L	NADH dehydrogenase (ubiquinone) B22 subunit	ND-B22
MESA period	female	FBgn0014396	2L	timeless	tim	FBgn0032536	2L	Ance-3	Ance-3
MESA period	female	FBgn0014396	2L	timeless	tim	FBgn0032768	2L	-	CG17564
MESA period	female	FBgn0014396	2L	timeless	tim	FBgn0032774	2L	-	CG17549
MESA period	female	FBgn0014396	2L	timeless	tim	FBgn0033236	2R	-	CG14764
MESA period	female	FBgn0014396	2L	timeless	tim	FBgn0033442	2R	-	CG1690
MESA period	female	FBgn0014396	2L	timeless	tim	FBgn0033579	2R	-	CG13229
MESA period	female	FBgn0014396	2L	timeless	tim	FBgn0033581	2R	-	CG12391
MESA period	female	FBgn0014396	2L	timeless	tim	FBgn0033679	2R	-	CG8888
MESA period	female	FBgn0014396	2L	timeless	tim	FBgn0033744	2R	Diuretic hormone 44 receptor 2	Dh44-R2
MESA period	female	FBgn0014396	2L	timeless	tim	FBgn0033791	2R	Derailed 2	Drl-2
MESA period	female	FBgn0014396	2L	timeless	tim	FBgn0034131	2R	-	CG15712
MESA period	male	FBgn0014396	2L	timeless	tim	FBgn0034405	2R	Juvenile hormone epoxide hydrolase 2	Jheh2
MESA period	male	FBgn0014396	2L	timeless	tim	FBgn0034689	2R	-	CG2921
MESA period	female	FBgn0014396	2L	timeless	tim	FBgn0034740	2R	novel spermatogenesis regulator	nsr
MESA period	female	FBgn0014396	2L	timeless	tim	FBgn0034755	2R	-	CG3746
MESA period	male	FBgn0014396	2L	timeless	tim	FBgn0035004	2R	Phosphoglycerate mutase 5-2	Pgam5-2
MESA period	female	FBgn0014396	2L	timeless	tim	FBgn0035132	3L	methuselah-like 10	mthl10
MESA period	female	FBgn0014396	2L	timeless	tim	FBgn0035154	3L	-	CG3344
MESA period	female	FBgn0014396	2L	timeless	tim	FBgn0035331	3L	Myosuppressin receptor 1	MsR1
MESA period	female	FBgn0014396	2L	timeless	tim	FBgn0035397	3L	-	CG11486
MESA period	female	FBgn0014396	2L	timeless	tim	FBgn0035437	3L	Striatin interacting protein ortholog	Strip
MESA period	female	FBgn0014396	2L	timeless	tim	FBgn0035438	3L	PHGPx	PHGPx
MESA period	female	FBgn0014396	2L	timeless	tim	FBgn0035464	3L	-	CG12006
MESA period	female	FBgn0014396	2L	timeless	tim	FBgn0035471	3L	Sc2	Sc2
MESA period	female	FBgn0014396	2L	timeless	tim	FBgn0035496	3L	-	CG14990
MESA period	female	FBgn0014396	2L	timeless	tim	FBgn0035497	3L	-	CG14995
MESA period	female	FBgn0014396	2L	timeless	tim	FBgn0035498	3L	Fermitin 1	Fit1
MESA period	female	FBgn0014396	2L	timeless	tim	FBgn0035737	3L	Cuticular protein 65Ec	Cpr65Ec
MESA period	female	FBgn0014396	2L	timeless	tim	FBgn0035793	3L	-	CG7546
MESA period	female	FBgn0014396	2L	timeless	tim	FBgn0035858	3L	-	CG13674
MESA period	male	FBgn0014396	2L	timeless	tim	FBgn0035890	3L	-	CG13667
MESA period	female	FBgn0014396	2L	timeless	tim	FBgn0035980	3L	-	CG4447
MESA period	female	FBgn0014396	2L	timeless	tim	FBgn0036016	3L	-	CG3306
MESA period	female	FBgn0014396	2L	timeless	tim	FBgn0036147	3L	procollagen lysyl hydroxylase	Plod
MESA period	male	FBgn0014396	2L	timeless	tim	FBgn0036302	3L	sosondowah	sowah
MESA period	female	FBgn0014396	2L	timeless	tim	FBgn0036423	3L	-	CG3919
MESA period	female	FBgn0014396	2L	timeless	tim	FBgn0037344	3R	-	CG2926
MESA period	female	FBgn0014396	2L	timeless	tim	FBgn0037354	3R	-	CG12171
MESA period	female	FBgn0014396	2L	timeless	tim	FBgn0037443	3R	Dementin	Dmtn
MESA period	female	FBgn0014396	2L	timeless	tim	FBgn0037888	3R	SCP-containing protein B	scpr-B
MESA period	female	FBgn0014396	2L	timeless	tim	FBgn0037963	3R	Cadherin 87A	Cad87A
MESA period	female	FBgn0014396	2L	timeless	tim	FBgn0037975	3R	-	CG3397
MESA period	female	FBgn0014396	2L	timeless	tim	FBgn0038172	3R	Adenosine deaminase-related growth factor D	Adgf-D
MESA period	female	FBgn0014396	2L	timeless	tim	FBgn0038175
MESA period	female	FBgn0014396	2L	timeless	tim	FBgn0038225	3R	scotti	soti
MESA period	female	FBgn0014396	2L	timeless	tim	FBgn0038356	3R	-	CG12784
MESA period	female	FBgn0014396	2L	timeless	tim	FBgn0038482	3R	-	CG4053
MESA period	female	FBgn0014396	2L	timeless	tim	FBgn0038558	3R	-	CG12347
MESA period	female	FBgn0014396	2L	timeless	tim	FBgn0038809	3R	-	CG16953
MESA period	female	FBgn0014396	2L	timeless	tim	FBgn0038821	3R	-	CG17267
MESA period	female	FBgn0014396	2L	timeless	tim	FBgn0038881	3R	-	CG16791
MESA period	female	FBgn0014396	2L	timeless	tim	FBgn0039006	3R	Cyp6d4	Cyp6d4
MESA period	female	FBgn0014396	2L	timeless	tim	FBgn0039212	3R	Syntaxin 18	Syx18
MESA period	female	FBgn0014396	2L	timeless	tim	FBgn0039213	3R	atlastin	atl
MESA period	female	FBgn0014396	2L	timeless	tim	FBgn0039214	3R	puffyeye	puf
MESA period	female	FBgn0014396	2L	timeless	tim	FBgn0039465	3R	Tetraspanin 97E	Tsp97E
MESA period	male	FBgn0014396	2L	timeless	tim	FBgn0039466	3R	-	CG5521
MESA period	female	FBgn0014396	2L	timeless	tim	FBgn0039466	3R	-	CG5521
MESA period	female	FBgn0014396	2L	timeless	tim	FBgn0039467	3R	-	CG14253
MESA period	female	FBgn0014396	2L	timeless	tim	FBgn0039617	3R	Dpr-interacting protein gamma	DIP-gamma
MESA period	female	FBgn0014396	2L	timeless	tim	FBgn0039620	3R	waterproof	wat
MESA period	female	FBgn0014396	2L	timeless	tim	FBgn0039647	3R	-	CG14509
MESA period	female	FBgn0014396	2L	timeless	tim	FBgn0039799	3R	-	CG15543
MESA period	female	FBgn0014396	2L	timeless	tim	FBgn0039800	3R	Niemann-Pick type C-2g	Npc2g
MESA period	female	FBgn0014396	2L	timeless	tim	FBgn0039858	3R	Cyclin G	CycG
MESA period	female	FBgn0014396	2L	timeless	tim	FBgn0040211	2L	homogentisate 1,2-dioxygenase	hgo
MESA period	female	FBgn0014396	2L	timeless	tim	FBgn0040273	2R	Spt5	Spt5
MESA period	female	FBgn0014396	2L	timeless	tim	FBgn0040359	X	-	CG11380
MESA period	male	FBgn0014396	2L	timeless	tim	FBgn0040684	3R	-	CG12589
MESA period	female	FBgn0014396	2L	timeless	tim	FBgn0040823	3L	defective proboscis extension response 6	dpr6
MESA period	female	FBgn0014396	2L	timeless	tim	FBgn0042630	3L	Sox21b	Sox21b
MESA period	female	FBgn0014396	2L	timeless	tim	FBgn0044020	2R	Regulator of cullins 2	Roc2
MESA period	female	FBgn0014396	2L	timeless	tim	FBgn0045038	2L	Proctolin	Proc
MESA period	female	FBgn0014396	2L	timeless	tim	FBgn0046685	3R	Wsck	Wsck
MESA period	female	FBgn0014396	2L	timeless	tim	FBgn0050035	2R	Trehalose transporter 1-1	Tret1-1
MESA period	female	FBgn0014396	2L	timeless	tim	FBgn0050115	2R	Guanine nucleotide exchange factor in mesoderm	GEFmeso
MESA period	female	FBgn0014396	2L	timeless	tim	FBgn0050158	2R	-	CG30158
MESA period	male	FBgn0014396	2L	timeless	tim	FBgn0050295	2R	Ipk1	Ipk1
MESA period	female	FBgn0014396	2L	timeless	tim	FBgn0050361	2R	mangetout	mtt
MESA period	female	FBgn0014396	2L	timeless	tim	FBgn0050389	2R	-	CG30389
MESA period	female	FBgn0014396	2L	timeless	tim	FBgn0050395	2R	-	CG30395
MESA period	female	FBgn0014396	2L	timeless	tim	FBgn0050438	2R	-	CG30438
MESA period	female	FBgn0014396	2L	timeless	tim	FBgn0051075	3R	-	CG31075
MESA period	female	FBgn0014396	2L	timeless	tim	FBgn0051221	3R	-	CG31221
MESA period	female	FBgn0014396	2L	timeless	tim	FBgn0051266	3R	-	CG31266
MESA period	female	FBgn0014396	2L	timeless	tim	FBgn0051388	3R	-	CG31388
MESA period	female	FBgn0014396	2L	timeless	tim	FBgn0051546	3R	-	CG31546
MESA period	female	FBgn0014396	2L	timeless	tim	FBgn0051549	3R	-	CG31549
MESA period	female	FBgn0014396	2L	timeless	tim	FBgn0051626	2L	-	CG31626
MESA period	female	FBgn0014396	2L	timeless	tim	FBgn0051637	2L	-	CG31637
MESA period	female	FBgn0014396	2L	timeless	tim	FBgn0051760	2L	-	CG31760
MESA period	female	FBgn0014396	2L	timeless	tim	FBgn0051852	2L	Two A-associated protein of 42kDa	Tap42
MESA period	female	FBgn0014396	2L	timeless	tim	FBgn0051855	2L	-	CG31855
MESA period	female	FBgn0014396	2L	timeless	tim	FBgn0051867	2L	-	CG31867
MESA period	female	FBgn0014396	2L	timeless	tim	FBgn0051869	2L	-	CG31869
MESA period	female	FBgn0014396	2L	timeless	tim	FBgn0051870	2L	-	CG31870
MESA period	female	FBgn0014396	2L	timeless	tim	FBgn0052062	3L	Ataxin-2 binding protein 1	A2bp1
MESA period	male	FBgn0014396	2L	timeless	tim	FBgn0052183	3L	Ccn	Ccn
MESA period	female	FBgn0014396	2L	timeless	tim	FBgn0052296	3L	Myocardin-related transcription factor	Mrtf
MESA period	female	FBgn0014396	2L	timeless	tim	FBgn0052483	3L	-	CG32483
MESA period	female	FBgn0014396	2L	timeless	tim	FBgn0052582	X	-	CR32582
MESA period	female	FBgn0014396	2L	timeless	tim	FBgn0052677	X	X11Lbeta	X11Lbeta
MESA period	female	FBgn0014396	2L	timeless	tim	FBgn0052982	2L	-	CG32982
MESA period	female	FBgn0014396	2L	timeless	tim	FBgn0053547	3R	Rab3 interacting molecule	Rim
MESA period	female	FBgn0014396	2L	timeless	tim	FBgn0053556	3L	formin 3	form3
MESA period	female	FBgn0014396	2L	timeless	tim	FBgn0053993	3L	-	CG33993
MESA period	male	FBgn0014396	2L	timeless	tim	FBgn0067102	2R	Ceramide glucosyltransferase	GlcT-1
MESA period	female	FBgn0014396	2L	timeless	tim	FBgn0082987	2R	snoRNA:Psi28S-2444	snoRNA:Psi28S-2444
MESA period	female	FBgn0014396	2L	timeless	tim	FBgn0083945	2L	-	CG34109
MESA period	male	FBgn0014396	2L	timeless	tim	FBgn0083979	X	Ionotropic receptor 10a	Ir10a
MESA period	female	FBgn0014396	2L	timeless	tim	FBgn0085382	3R	-	CG34353
MESA period	female	FBgn0014396	2L	timeless	tim	FBgn0085411	3L	-	CG34382
MESA period	female	FBgn0014396	2L	timeless	tim	FBgn0085412	3R	-	CG34383
MESA period	female	FBgn0014396	2L	timeless	tim	FBgn0086350	2R	teflon	tef
MESA period	female	FBgn0014396	2L	timeless	tim	FBgn0086655	2R	jing	jing
MESA period	female	FBgn0014396	2L	timeless	tim	FBgn0087007	3L	big bang	bbg
MESA period	female	FBgn0014396	2L	timeless	tim	FBgn0259213	2L	-	CG42313
MESA period	female	FBgn0014396	2L	timeless	tim	FBgn0259222	3R	-	CG42322
MESA period	female	FBgn0014396	2L	timeless	tim	FBgn0259244	3R	-	CG42342
MESA period	female	FBgn0014396	2L	timeless	tim	FBgn0259481	3L	Mob2	Mob2
MESA period	female	FBgn0014396	2L	timeless	tim	FBgn0259984	2L	kuzbanian	kuz
MESA period	female	FBgn0014396	2L	timeless	tim	FBgn0260482	X	-	CG32599
MESA period	female	FBgn0014396	2L	timeless	tim	FBgn0260745	3R	midline fasciclin	mfas
MESA period	male	FBgn0014396	2L	timeless	tim	FBgn0261294	3L	Chemosensory protein B 74a	CheB74a
MESA period	female	FBgn0014396	2L	timeless	tim	FBgn0261588	2R	pou domain motif 3	pdm3
MESA period	female	FBgn0014396	2L	timeless	tim	FBgn0261610	X	-	CG42699
MESA period	female	FBgn0014396	2L	timeless	tim	FBgn0261613	2R	O/E-associated zinc finger protein	Oaz
MESA period	male	FBgn0014396	2L	timeless	tim	FBgn0261649	3R	tincar	tinc
MESA period	female	FBgn0014396	2L	timeless	tim	FBgn0261708	-	-	CR42745
MESA period	female	FBgn0014396	2L	timeless	tim	FBgn0261822	2L	Basigin	Bsg
MESA period	female	FBgn0014396	2L	timeless	tim	FBgn0261847	3R	-	CG42779
MESA period	female	FBgn0014396	2L	timeless	tim	FBgn0261871	2L	defective proboscis extension response 2	dpr2
MESA period	female	FBgn0014396	2L	timeless	tim	FBgn0261985	3L	Ptpmeg	Ptpmeg
MESA period	female	FBgn0014396	2L	timeless	tim	FBgn0262036	2L	-	CG42847
MESA period	female	FBgn0014396	2L	timeless	tim	FBgn0262476	2R	-	CG43066
MESA period	female	FBgn0014396	2L	timeless	tim	FBgn0262508	3L	-	CG43078
MESA period	female	FBgn0014396	2L	timeless	tim	FBgn0263049	2L	let-7-Complex	let-7-C
MESA period	female	FBgn0014396	2L	timeless	tim	FBgn0263257	X	Cyclic nucleotide-gated ion channel-like	Cngl
MESA period	female	FBgn0014396	2L	timeless	tim	FBgn0263395	2R	happyhour	hppy
MESA period	female	FBgn0014396	2L	timeless	tim	FBgn0263396	3R	squid	sqd
MESA period	female	FBgn0014396	2L	timeless	tim	FBgn0263492	3L	-	CR43481
MESA period	female	FBgn0014396	2L	timeless	tim	FBgn0263504	X	-	CR43493
MESA period	male	FBgn0014396	2L	timeless	tim	FBgn0263705	X	Myosin 10A	Myo10A
MESA period	male	FBgn0014396	2L	timeless	tim	FBgn0263929	3R	javelin-like	jvl
MESA period	female	FBgn0014396	2L	timeless	tim	FBgn0263930	3L	division abnormally delayed	dally
MESA period	male	FBgn0014396	2L	timeless	tim	FBgn0263995	3R	couch potato	cpo
MESA period	female	FBgn0014396	2L	timeless	tim	FBgn0263995	3R	couch potato	cpo
MESA period	female	FBgn0014396	2L	timeless	tim	FBgn0264296	2L	-	CG43774
MESA period	female	FBgn0014396	2L	timeless	tim	FBgn0264493	3R	roadkill	rdx
MESA period	female	FBgn0014396	2L	timeless	tim	FBgn0264553	3L	-	CR43932
MESA period	female	FBgn0014396	2L	timeless	tim	FBgn0264574	3L	Glucose transporter 1	Glut1
MESA period	female	FBgn0014396	2L	timeless	tim	FBgn0264599	2R	-	CR43948
MESA period	female	FBgn0014396	2L	timeless	tim	FBgn0265002	2L	-	CG44153
MESA period	male	FBgn0014396	2L	timeless	tim	FBgn0265102	3L	Outer segment 1	Oseg1
MESA period	female	FBgn0014396	2L	timeless	tim	FBgn0265140	3R	Meltrin	Meltrin
MESA period	female	FBgn0014396	2L	timeless	tim	FBgn0265523	X	Smrter	Smr
MESA period	female	FBgn0014396	2L	timeless	tim	FBgn0265597	X	radish	rad
MESA period	female	FBgn0014396	2L	timeless	tim	FBgn0265598	X	Beadex	Bx
MESA period	female	FBgn0014396	2L	timeless	tim	FBgn0265786	2L	-	CR44575
MESA period	male	FBgn0014396	2L	timeless	tim	FBgn0265924	3L	-	CR44713
MESA period	male	FBgn0014396	2L	timeless	tim	FBgn0265925	3L	-	CR44714
MESA period	male	FBgn0014396	2L	timeless	tim	FBgn0265926	3L	-	CR44715
MESA period	male	FBgn0014396	2L	timeless	tim	FBgn0265928	3L	-	CR44717
MESA period	male	FBgn0014396	2L	timeless	tim	FBgn0266096	X	-	CR44833
MESA period	female	FBgn0014396	2L	timeless	tim	FBgn0266137	3R	Dopamine 1-like receptor 2	Dop1R2
MESA period	female	FBgn0014396	2L	timeless	tim	FBgn0266308	2L	-	CR44973
MESA period	female	FBgn0014396	2L	timeless	tim	FBgn0266696	3L	-	CG45186
MESA period	female	FBgn0014396	2L	timeless	tim	FBgn0266929	3L	-	CR45380
MESA period	female	FBgn0014396	2L	timeless	tim	FBgn0267001	X	Tenascin accessory	Ten-a
MESA period	female	FBgn0014396	2L	timeless	tim	FBgn0267033	X	maternal gene required for meiosis	mamo
MESA period	female	FBgn0014396	2L	timeless	tim	FBgn0267277	2L	-	CR45713
MESA period	female	FBgn0014859	2L	Hormone receptor-like in 38	Hr38	FBgn0003068	X	period	per
MESA period	female	FBgn0014859	2L	Hormone receptor-like in 38	Hr38	FBgn0003371	X	shaggy	sgg
MESA period	female	FBgn0014859	2L	Hormone receptor-like in 38	Hr38	FBgn0016694	3L	PAR-domain protein 1	Pdp1
MESA period	female	FBgn0014877	2R	Roe1	Roe1	FBgn0016694	3L	PAR-domain protein 1	Pdp1
MESA period	female	FBgn0015270	3R	Origin recognition complex subunit 2	Orc2	FBgn0003371	X	shaggy	sgg
MESA period	female	FBgn0015295	2R	SH2 ankyrin repeat kinase	shark	FBgn0003068	X	period	per
MESA period	female	FBgn0015338	2L	-	CG5861	FBgn0016694	3L	PAR-domain protein 1	Pdp1
MESA period	male	FBgn0015376	2L	cutlet	cutlet	FBgn0023076	3L	Clock	Clk
MESA period	female	FBgn0015381	2L	dissatisfaction	dsf	FBgn0023076	3L	Clock	Clk
MESA period	female	FBgn0015391	2L	gluon	glu	FBgn0016694	3L	PAR-domain protein 1	Pdp1
MESA period	female	FBgn0015391	2L	gluon	glu	FBgn0023076	3L	Clock	Clk
MESA period	female	FBgn0015400	2L	kekkon-2	kek2	FBgn0003371	X	shaggy	sgg
MESA period	female	FBgn0015400	2L	kekkon-2	kek2	FBgn0016694	3L	PAR-domain protein 1	Pdp1
MESA period	female	FBgn0015477	2R	Receptor mediated endocytosis 8	Rme-8	FBgn0016694	3L	PAR-domain protein 1	Pdp1
MESA period	female	FBgn0015524	2R	orthopedia	otp	FBgn0016694	3L	PAR-domain protein 1	Pdp1
MESA period	female	FBgn0015582	2R	defective in the avoidance of repellents	dare	FBgn0016694	3L	PAR-domain protein 1	Pdp1
MESA period	female	FBgn0015589	3R	APC-like	Apc	FBgn0003371	X	shaggy	sgg
MESA period	female	FBgn0015600	2L	toucan	toc	FBgn0023076	3L	Clock	Clk
MESA period	female	FBgn0015609	2L	Cadherin-N	CadN	FBgn0003371	X	shaggy	sgg
MESA period	female	FBgn0015609	2L	Cadherin-N	CadN	FBgn0016694	3L	PAR-domain protein 1	Pdp1
MESA period	female	FBgn0015663	2L	Dorothy	Dot	FBgn0016694	3L	PAR-domain protein 1	Pdp1
MESA period	female	FBgn0015721	2R	king tubby	ktub	FBgn0016694	3L	PAR-domain protein 1	Pdp1
MESA period	female	FBgn0015721	2R	king tubby	ktub	FBgn0023076	3L	Clock	Clk
MESA period	female	FBgn0015766	3L	Msr-110	Msr-110	FBgn0016694	3L	PAR-domain protein 1	Pdp1
MESA period	female	FBgn0015772	2L	Numb-associated kinase	Nak	FBgn0016694	3L	PAR-domain protein 1	Pdp1
MESA period	female	FBgn0015803	2L	Rho-type guanine nucleotide exchange factor	RtGEF	FBgn0016694	3L	PAR-domain protein 1	Pdp1
MESA period	female	FBgn0015805	3L	Rpd3	Rpd3	FBgn0016694	3L	PAR-domain protein 1	Pdp1
MESA period	female	FBgn0015806	3L	RPS6-p70-protein kinase	S6k	FBgn0003068	X	period	per
MESA period	female	FBgn0015806	3L	RPS6-p70-protein kinase	S6k	FBgn0016694	3L	PAR-domain protein 1	Pdp1
MESA period	female	FBgn0015838	2R	Van Gogh	Vang	FBgn0016694	3L	PAR-domain protein 1	Pdp1
MESA period	female	FBgn0015872	2R	Drip	Drip	FBgn0016694	3L	PAR-domain protein 1	Pdp1
MESA period	female	FBgn0015905	2L	asteroid	ast	FBgn0016694	3L	PAR-domain protein 1	Pdp1
MESA period	female	FBgn0015907				FBgn0023076	3L	Clock	Clk
MESA period	female	FBgn0015949	2R	hiiragi	hrg	FBgn0023076	3L	Clock	Clk
MESA period	female	FBgn0016047	2R	no mechanoreceptor potential A	nompA	FBgn0016694	3L	PAR-domain protein 1	Pdp1
MESA period	female	FBgn0016059	2R	Sema-1b	Sema-1b	FBgn0003371	X	shaggy	sgg
MESA period	female	FBgn0016059	2R	Sema-1b	Sema-1b	FBgn0016694	3L	PAR-domain protein 1	Pdp1
MESA period	female	FBgn0016061	3R	sidestep	side	FBgn0003068	X	period	per
MESA period	female	FBgn0016075	2L	viking	vkg	FBgn0016076	2L	vrille	vri
MESA period	female	FBgn0016075	2L	viking	vkg	FBgn0016694	3L	PAR-domain protein 1	Pdp1
MESA period	female	FBgn0016076	2L	vrille	vri	FBgn0000024	3R	Acetylcholine esterase	Ace
MESA period	female	FBgn0016076	2L	vrille	vri	FBgn0000114	2L	arrest	aret
MESA period	female	FBgn0016076	2L	vrille	vri	FBgn0000119	2R	arrow	arr
MESA period	female	FBgn0016076	2L	vrille	vri	FBgn0000179	X	bifid	bi
MESA period	female	FBgn0016076	2L	vrille	vri	FBgn0000253	2R	Calmodulin	Cam
MESA period	female	FBgn0016076	2L	vrille	vri	FBgn0000287	2L	spalt-related	salr
MESA period	female	FBgn0016076	2L	vrille	vri	FBgn0000464	2L	Leukocyte-antigen-related-like	Lar
MESA period	female	FBgn0016076	2L	vrille	vri	FBgn0000479	X	dunce	dnc
MESA period	female	FBgn0016076	2L	vrille	vri	FBgn0000535	X	ether a go-go	eag
MESA period	female	FBgn0016076	2L	vrille	vri	FBgn0000636	2L	Fasciclin 3	Fas3
MESA period	female	FBgn0016076	2L	vrille	vri	FBgn0001084	2L	fuzzy	fy
MESA period	female	FBgn0016076	2L	vrille	vri	FBgn0001085	3L	frizzled	fz
MESA period	female	FBgn0016076	2L	vrille	vri	FBgn0001229	3L	Heat shock gene 67Bc	Hsp67Bc
MESA period	female	FBgn0016076	2L	vrille	vri	FBgn0001269	2R	invected	inv
MESA period	female	FBgn0016076	2L	vrille	vri	FBgn0001297	3R	kayak	kay
MESA period	female	FBgn0016076	2L	vrille	vri	FBgn0001316	3L	klarsicht	klar
MESA period	female	FBgn0016076	2L	vrille	vri	FBgn0001332
MESA period	female	FBgn0016076	2L	vrille	vri	FBgn0001983	2L	worniu	wor
MESA period	female	FBgn0016076	2L	vrille	vri	FBgn0002031	2L	lethal (2) 37Cc	l(2)37Cc
MESA period	female	FBgn0016076	2L	vrille	vri	FBgn0002638	3L	Regulator of chromosome condensation 1 ortholog (H. sapiens)	Rcc1
MESA period	female	FBgn0016076	2L	vrille	vri	FBgn0002643	2R	mastermind	mam
MESA period	female	FBgn0016076	2L	vrille	vri	FBgn0002772	3R	Myosin alkali light chain 1	Mlc1
MESA period	female	FBgn0016076	2L	vrille	vri	FBgn0002781	3R	modifier of mdg4	mod(mdg4)
MESA period	female	FBgn0016076	2L	vrille	vri	FBgn0003090	2R	prickle	pk
MESA period	female	FBgn0016076	2L	vrille	vri	FBgn0003118	3R	pointed	pnt
MESA period	female	FBgn0016076	2L	vrille	vri	FBgn0003138
MESA period	female	FBgn0016076	2L	vrille	vri	FBgn0003321	X	small bristles	sbr
MESA period	female	FBgn0016076	2L	vrille	vri	FBgn0003326	2R	scabrous	sca
MESA period	female	FBgn0016076	2L	vrille	vri	FBgn0003339	3R	Sex combs reduced	Scr
MESA period	female	FBgn0016076	2L	vrille	vri	FBgn0003396	2R	schnurri	shn
MESA period	female	FBgn0016076	2L	vrille	vri	FBgn0003429	3R	slowpoke	slo
MESA period	female	FBgn0016076	2L	vrille	vri	FBgn0003435	2R	smooth	sm
MESA period	female	FBgn0016076	2L	vrille	vri	FBgn0003651	3R	seven up	svp
MESA period	female	FBgn0016076	2L	vrille	vri	FBgn0003721	3R	Tropomyosin 1	Tm1
MESA period	female	FBgn0016076	2L	vrille	vri	FBgn0003900	2R	twist	twi
MESA period	female	FBgn0016076	2L	vrille	vri	FBgn0004102	X	ocelliless	oc
MESA period	female	FBgn0016076	2L	vrille	vri	FBgn0004168	2R	5-hydroxytryptamine (serotonin) receptor 1A	5-HT1A
MESA period	female	FBgn0016076	2L	vrille	vri	FBgn0004227	X	no on or off transient A	nonA
MESA period	female	FBgn0016076	2L	vrille	vri	FBgn0004369	3R	Protein tyrosine phosphatase 99A	Ptp99A
MESA period	female	FBgn0016076	2L	vrille	vri	FBgn0004370	X	Protein tyrosine phosphatase 10D	Ptp10D
MESA period	female	FBgn0016076	2L	vrille	vri	FBgn0004394	2L	POU domain protein 2	pdm2
MESA period	female	FBgn0016076	2L	vrille	vri	FBgn0004509	3R	Furin 1	Fur1
MESA period	female	FBgn0016076	2L	vrille	vri	FBgn0004573	3R	5-hydroxytryptamine (serotonin) receptor 7	5-HT7
MESA period	female	FBgn0016076	2L	vrille	vri	FBgn0004575	3R	Synapsin	Syn
MESA period	female	FBgn0016076	2L	vrille	vri	FBgn0004622	3R	Tachykinin-like receptor at 99D	TkR99D
MESA period	female	FBgn0016076	2L	vrille	vri	FBgn0004841	3R	Tachykinin-like receptor at 86C	TkR86C
MESA period	male	FBgn0016076	2L	vrille	vri	FBgn0004842	3R	RYamide receptor	RYa-R
MESA period	female	FBgn0016076	2L	vrille	vri	FBgn0004856	X	Bx42	Bx42
MESA period	female	FBgn0016076	2L	vrille	vri	FBgn0004870	3L	bric a brac 1	bab1
MESA period	female	FBgn0016076	2L	vrille	vri	FBgn0004875	3L	encore	enc
MESA period	female	FBgn0016076	2L	vrille	vri	FBgn0004885	3R	tolkin	tok
MESA period	female	FBgn0016076	2L	vrille	vri	FBgn0005536	3L	Myosin binding subunit	Mbs
MESA period	female	FBgn0016076	2L	vrille	vri	FBgn0005775	3L	Connectin	Con
MESA period	female	FBgn0016076	2L	vrille	vri	FBgn0008651	3R	ladybird late	lbl
MESA period	female	FBgn0016076	2L	vrille	vri	FBgn0010052	2R	Juvenile hormone esterase	Jhe
MESA period	female	FBgn0016076	2L	vrille	vri	FBgn0010113	3R	headcase	hdc
MESA period	female	FBgn0016076	2L	vrille	vri	FBgn0010197	2L	Guanyl cyclase at 32E	Gyc32E
MESA period	female	FBgn0016076	2L	vrille	vri	FBgn0010215	3L	alpha Catenin	alpha-Cat
MESA period	female	FBgn0016076	2L	vrille	vri	FBgn0010238	2R	Lachesin	Lac
MESA period	female	FBgn0016076	2L	vrille	vri	FBgn0010329	X	Tyramine beta hydroxylase	Tbh
MESA period	female	FBgn0016076	2L	vrille	vri	FBgn0010355	3R	TBP-associated factor 1	Taf1
MESA period	female	FBgn0016076	2L	vrille	vri	FBgn0010551	2R	Prohibitin 2	Phb2
MESA period	female	FBgn0016076	2L	vrille	vri	FBgn0010825	3L	Grunge	Gug
MESA period	female	FBgn0016076	2L	vrille	vri	FBgn0010905	3L	Spinophilin	Spn
MESA period	female	FBgn0016076	2L	vrille	vri	FBgn0011202	2L	diaphanous	dia
MESA period	female	FBgn0016076	2L	vrille	vri	FBgn0011260	2R	Sema-2a	Sema-2a
MESA period	female	FBgn0016076	2L	vrille	vri	FBgn0011676	2L	Nitric oxide synthase	Nos
MESA period	female	FBgn0016076	2L	vrille	vri	FBgn0011692	3L	pavarotti	pav
MESA period	female	FBgn0016076	2L	vrille	vri	FBgn0011710	X	Septin 1	2017-09-01
MESA period	female	FBgn0016076	2L	vrille	vri	FBgn0011725	3R	twin	twin
MESA period	female	FBgn0016076	2L	vrille	vri	FBgn0011746	2R	anachronism	ana
MESA period	female	FBgn0016076	2L	vrille	vri	FBgn0011769	3L	Ferredoxin 1	Fdx1
MESA period	female	FBgn0016076	2L	vrille	vri	FBgn0011854	3L	transfer RNA:Glutamic acid-CTC 3-8	tRNA:Glu-CTC-3-8
MESA period	female	FBgn0016076	2L	vrille	vri	FBgn0011855	3L	transfer RNA:Glutamic acid-CTC 3-9	tRNA:Glu-CTC-3-9
MESA period	female	FBgn0016076	2L	vrille	vri	FBgn0011974	X	transfer RNA:Serine-AGA 1-1	tRNA:Ser-AGA-1-1
MESA period	female	FBgn0016076	2L	vrille	vri	FBgn0012051	2R	Calpain-A	CalpA
MESA period	female	FBgn0016076	2L	vrille	vri	FBgn0013972	3R	Guanylyl cyclase alpha-subunit at 99B	Gycalpha99B
MESA period	female	FBgn0016076	2L	vrille	vri	FBgn0013973	3R	Guanylyl cyclase beta-subunit at 100B	Gycbeta100B
MESA period	female	FBgn0016076	2L	vrille	vri	FBgn0014075	3L	UDP-glucose-glycoprotein glucosyltransferase	Ugt
MESA period	female	FBgn0016076	2L	vrille	vri	FBgn0014859	2L	Hormone receptor-like in 38	Hr38
MESA period	female	FBgn0016076	2L	vrille	vri	FBgn0015221	3R	Ferritin 2 light chain homologue	Fer2LCH
MESA period	female	FBgn0016076	2L	vrille	vri	FBgn0015222	3R	Ferritin 1 heavy chain homologue	Fer1HCH
MESA period	female	FBgn0016076	2L	vrille	vri	FBgn0015400	2L	kekkon-2	kek2
MESA period	female	FBgn0016076	2L	vrille	vri	FBgn0015721	2R	king tubby	ktub
MESA period	female	FBgn0016076	2L	vrille	vri	FBgn0015774	X	Netrin-B	NetB
MESA period	female	FBgn0016076	2L	vrille	vri	FBgn0015806	3L	RPS6-p70-protein kinase	S6k
MESA period	female	FBgn0016076	2L	vrille	vri	FBgn0015838	2R	Van Gogh	Vang
MESA period	female	FBgn0016076	2L	vrille	vri	FBgn0015872	2R	Drip	Drip
MESA period	female	FBgn0016076	2L	vrille	vri	FBgn0015903	2R	apontic	apt
MESA period	female	FBgn0016076	2L	vrille	vri	FBgn0016061	3R	sidestep	side
MESA period	female	FBgn0016076	2L	vrille	vri	FBgn0016694	3L	PAR-domain protein 1	Pdp1
MESA period	female	FBgn0016076	2L	vrille	vri	FBgn0016694	3L	PAR-domain protein 1	Pdp1
MESA period	female	FBgn0016076	2L	vrille	vri	FBgn0016794	3L	daughter of sevenless	dos
MESA period	female	FBgn0016076	2L	vrille	vri	FBgn0016797	3L	frizzled 2	fz2
MESA period	female	FBgn0016076	2L	vrille	vri	FBgn0016920	2L	no mechanoreceptor potential C	nompC
MESA period	female	FBgn0016076	2L	vrille	vri	FBgn0017430	3L	Negative elongation factor E	Nelf-E
MESA period	female	FBgn0016076	2L	vrille	vri	FBgn0020251	3L	sulfateless	sfl
MESA period	female	FBgn0016076	2L	vrille	vri	FBgn0020277	3L	lush	lush
MESA period	female	FBgn0016076	2L	vrille	vri	FBgn0020307	2R	defective proventriculus	dve
MESA period	female	FBgn0016076	2L	vrille	vri	FBgn0020407	3R	asunder	asun
MESA period	female	FBgn0016076	2L	vrille	vri	FBgn0020503	2L	Cytoplasmic linker protein 190	CLIP-190
MESA period	male	FBgn0016076	2L	vrille	vri	FBgn0020617	2R	Retinal Homeobox	Rx
MESA period	female	FBgn0016076	2L	vrille	vri	FBgn0022764	2R	Sin3A	Sin3A
MESA period	female	FBgn0016076	2L	vrille	vri	FBgn0022942	X	cap binding protein 80	Cbp80
MESA period	female	FBgn0016076	2L	vrille	vri	FBgn0024248	2L	chico	chico
MESA period	female	FBgn0016076	2L	vrille	vri	FBgn0024698	2R	Cleavage and polyadenylation specificity factor 160	Cpsf160
MESA period	female	FBgn0016076	2L	vrille	vri	FBgn0024941	X	Regulator of G-protein signalling 7	RSG7
MESA period	female	FBgn0016076	2L	vrille	vri	FBgn0025595	2L	Adipokinetic hormone receptor	AkhR
MESA period	female	FBgn0016076	2L	vrille	vri	FBgn0025626	X	-	CG4281
MESA period	female	FBgn0016076	2L	vrille	vri	FBgn0025627	X	-	CG4194
MESA period	female	FBgn0016076	2L	vrille	vri	FBgn0025628	X	-	CG4199
MESA period	female	FBgn0016076	2L	vrille	vri	FBgn0025838	X	-	CG2652
MESA period	female	FBgn0016076	2L	vrille	vri	FBgn0026160	3L	tonalli	tna
MESA period	female	FBgn0016076	2L	vrille	vri	FBgn0026439	2L	Excitatory amino acid transporter 1	Eaat1
MESA period	female	FBgn0016076	2L	vrille	vri	FBgn0026597	3R	Axin	Axn
MESA period	female	FBgn0016076	2L	vrille	vri	FBgn0027279	X	lethal (1) G0196	l(1)G0196
MESA period	female	FBgn0016076	2L	vrille	vri	FBgn0027518	3R	-	CG7609
MESA period	female	FBgn0016076	2L	vrille	vri	FBgn0027657	3R	globin 1	glob1
MESA period	female	FBgn0016076	2L	vrille	vri	FBgn0027780	2L	U26	U26
MESA period	female	FBgn0016076	2L	vrille	vri	FBgn0028369	X	kin of irre	kirre
MESA period	female	FBgn0016076	2L	vrille	vri	FBgn0028370	2L	kekkon-3	kek3
MESA period	female	FBgn0016076	2L	vrille	vri	FBgn0028394	2L	-	CG17834
MESA period	female	FBgn0016076	2L	vrille	vri	FBgn0028412	2L	Mst33A	Mst33A
MESA period	female	FBgn0016076	2L	vrille	vri	FBgn0028425	2L	JhI-21	JhI-21
MESA period	female	FBgn0016076	2L	vrille	vri	FBgn0028538	2L	Sec71 ortholog (S. cerevisiae)	Sec71
MESA period	female	FBgn0016076	2L	vrille	vri	FBgn0028622	2R	quasimodo	qsm
MESA period	female	FBgn0016076	2L	vrille	vri	FBgn0028645	2L	beaten path Ib	beat-Ib
MESA period	female	FBgn0016076	2L	vrille	vri	FBgn0028675	2L	Sulfonylurea receptor	Sur
MESA period	female	FBgn0016076	2L	vrille	vri	FBgn0028863	2L	-	CG4587
MESA period	female	FBgn0016076	2L	vrille	vri	FBgn0028875	2L	nicotinic Acetylcholine Receptor alpha5	nAChRalpha5
MESA period	female	FBgn0016076	2L	vrille	vri	FBgn0028879	2L	-	CG15270
MESA period	male	FBgn0016076	2L	vrille	vri	FBgn0028888	2L	-	CG4168
MESA period	female	FBgn0016076	2L	vrille	vri	FBgn0028889	2L	transfer RNA:Leucine-TAA 3-1	tRNA:Leu-TAA-3-1
MESA period	female	FBgn0016076	2L	vrille	vri	FBgn0028979	2L	tiptop	tio
MESA period	female	FBgn0016076	2L	vrille	vri	FBgn0029006	2R	SMAD specific E3 ubiquitin protein ligase	Smurf
MESA period	female	FBgn0016076	2L	vrille	vri	FBgn0029596	X	-	CG14054
MESA period	female	FBgn0016076	2L	vrille	vri	FBgn0029709	X	CHOp24	CHOp24
MESA period	female	FBgn0016076	2L	vrille	vri	FBgn0029710	X	-	CG3568
MESA period	female	FBgn0016076	2L	vrille	vri	FBgn0029719	X	-	CG15473
MESA period	female	FBgn0016076	2L	vrille	vri	FBgn0029728	X	-	CG2861
MESA period	female	FBgn0016076	2L	vrille	vri	FBgn0029911	X	-	CG14435
MESA period	female	FBgn0016076	2L	vrille	vri	FBgn0029989	X	-	CG15333
MESA period	female	FBgn0016076	2L	vrille	vri	FBgn0030052	X	-	CG12065
MESA period	female	FBgn0016076	2L	vrille	vri	FBgn0030065	X	-	CG12075
MESA period	female	FBgn0016076	2L	vrille	vri	FBgn0030087	X	-	CG7766
MESA period	female	FBgn0016076	2L	vrille	vri	FBgn0030237	X	-	CG15209
MESA period	female	FBgn0016076	2L	vrille	vri	FBgn0030240	X	-	CG2202
MESA period	female	FBgn0016076	2L	vrille	vri	FBgn0030241	X	fascetto	feo
MESA period	female	FBgn0016076	2L	vrille	vri	FBgn0030384	X	-	CG2577
MESA period	female	FBgn0016076	2L	vrille	vri	FBgn0030540	X	-	CG11581
MESA period	female	FBgn0016076	2L	vrille	vri	FBgn0030577	X	-	CG5334
MESA period	female	FBgn0016076	2L	vrille	vri	FBgn0030608	X	Lipid storage droplet-2	Lsd-2
MESA period	female	FBgn0016076	2L	vrille	vri	FBgn0030733	X	Ubiquinol-cytochrome c reductase 14 kDa subunit	UQCR-14
MESA period	female	FBgn0016076	2L	vrille	vri	FBgn0030941	X	wengen	wgn
MESA period	female	FBgn0016076	2L	vrille	vri	FBgn0031055	X	eye transformer	et
MESA period	female	FBgn0016076	2L	vrille	vri	FBgn0031187	X	Ubiquitin specific protease 2	Usp2
MESA period	female	FBgn0016076	2L	vrille	vri	FBgn0031730	2L	-	CG7236
MESA period	female	FBgn0016076	2L	vrille	vri	FBgn0031745	2L	rau	rau
MESA period	female	FBgn0016076	2L	vrille	vri	FBgn0031836	2L	-	CG11050
MESA period	female	FBgn0016076	2L	vrille	vri	FBgn0031866	2L	Neuroligin 2	Nlg2
MESA period	female	FBgn0016076	2L	vrille	vri	FBgn0031888	2L	PDGF- and VEGF-related factor 2	Pvf2
MESA period	female	FBgn0016076	2L	vrille	vri	FBgn0031929	2L	-	CG18585
MESA period	female	FBgn0016076	2L	vrille	vri	FBgn0031930	2L	-	CG7025
MESA period	female	FBgn0016076	2L	vrille	vri	FBgn0031969	2L	peste	pes
MESA period	female	FBgn0016076	2L	vrille	vri	FBgn0031975	2L	Transglutaminase	Tg
MESA period	female	FBgn0016076	2L	vrille	vri	FBgn0031976	2L	-	CG7367
MESA period	female	FBgn0016076	2L	vrille	vri	FBgn0031990	2L	Phosphatidic Acid Phospholipase A1	PAPLA1
MESA period	female	FBgn0016076	2L	vrille	vri	FBgn0032078	2L	Core 1 Galactosyltransferase A	C1GalTA
MESA period	female	FBgn0016076	2L	vrille	vri	FBgn0032084	2L	-	CG13101
MESA period	female	FBgn0016076	2L	vrille	vri	FBgn0032120	2L	-	CG33298
MESA period	female	FBgn0016076	2L	vrille	vri	FBgn0032123	2L	Organic anion transporting polypeptide 30B	Oatp30B
MESA period	female	FBgn0016076	2L	vrille	vri	FBgn0032151	2L	nicotinic Acetylcholine Receptor alpha6	nAChRalpha6
MESA period	female	FBgn0016076	2L	vrille	vri	FBgn0032181	2L	-	CG13133
MESA period	female	FBgn0016076	2L	vrille	vri	FBgn0032276	2L	-	CG17098
MESA period	female	FBgn0016076	2L	vrille	vri	FBgn0032283	2L	-	CG7296
MESA period	female	FBgn0016076	2L	vrille	vri	FBgn0032330	2L	SAM-motif ubiquitously expressed punctatedly localized protein	Samuel
MESA period	female	FBgn0016076	2L	vrille	vri	FBgn0032343	2L	-	CG6201
MESA period	female	FBgn0016076	2L	vrille	vri	FBgn0032373	2L	Vacuolar H[+] ATPase 100kD subunit 5	Vha100-5
MESA period	male	FBgn0016076	2L	vrille	vri	FBgn0032447	2L	PICK1 ortholog	PICK1
MESA period	male	FBgn0016076	2L	vrille	vri	FBgn0032449	2L	-	CG17036
MESA period	female	FBgn0016076	2L	vrille	vri	FBgn0032491	2L	-	CG16815
MESA period	female	FBgn0016076	2L	vrille	vri	FBgn0032494	2L	-	CG5945
MESA period	female	FBgn0016076	2L	vrille	vri	FBgn0032587	2L	-	CG5953
MESA period	female	FBgn0016076	2L	vrille	vri	FBgn0032741	2L	similar to Deadpan	Sidpn
MESA period	female	FBgn0016076	2L	vrille	vri	FBgn0032768	2L	-	CG17564
MESA period	female	FBgn0016076	2L	vrille	vri	FBgn0032809	2L	-	CG13078
MESA period	female	FBgn0016076	2L	vrille	vri	FBgn0032814	2L	-	CG10366
MESA period	female	FBgn0016076	2L	vrille	vri	FBgn0032886	2L	-	CG9328
MESA period	female	FBgn0016076	2L	vrille	vri	FBgn0033139	2R	Tetraspanin 42Er	Tsp42Er
MESA period	female	FBgn0016076	2L	vrille	vri	FBgn0033159	2R	Down syndrome cell adhesion molecule 1	Dscam1
MESA period	female	FBgn0016076	2L	vrille	vri	FBgn0033292	2R	Cyp4ad1	Cyp4ad1
MESA period	female	FBgn0016076	2L	vrille	vri	FBgn0033484	2R	-	CG2269
MESA period	female	FBgn0016076	2L	vrille	vri	FBgn0033543	2R	-	CG12338
MESA period	female	FBgn0016076	2L	vrille	vri	FBgn0033544	2R	-	CG7220
MESA period	female	FBgn0016076	2L	vrille	vri	FBgn0033579	2R	-	CG13229
MESA period	female	FBgn0016076	2L	vrille	vri	FBgn0033580	2R	-	CG13231
MESA period	female	FBgn0016076	2L	vrille	vri	FBgn0033652	2R	thisbe	ths
MESA period	female	FBgn0016076	2L	vrille	vri	FBgn0033739	2R	Dystrobrevin-like	Dyb
MESA period	female	FBgn0016076	2L	vrille	vri	FBgn0033792	2R	-	CG13325
MESA period	female	FBgn0016076	2L	vrille	vri	FBgn0034013	2R	unc-5	unc-5
MESA period	female	FBgn0016076	2L	vrille	vri	FBgn0034029	2R	eIF2B-gamma	eIF2B-gamma
MESA period	female	FBgn0016076	2L	vrille	vri	FBgn0034030	2R	-	CG8192
MESA period	female	FBgn0016076	2L	vrille	vri	FBgn0034154	2R	-	CG5267
MESA period	female	FBgn0016076	2L	vrille	vri	FBgn0034240	2R	Misexpression suppressor of ras 4	MESR4
MESA period	female	FBgn0016076	2L	vrille	vri	FBgn0034328	2R	Immune induced molecule 23	IM23
MESA period	female	FBgn0016076	2L	vrille	vri	FBgn0034329	2R	Immune induced molecule 1	IM1
MESA period	female	FBgn0016076	2L	vrille	vri	FBgn0034330	2R	-	CG18107
MESA period	female	FBgn0016076	2L	vrille	vri	FBgn0034383	2R	-	CG17821
MESA period	female	FBgn0016076	2L	vrille	vri	FBgn0034394	2R	-	CG15096
MESA period	female	FBgn0016076	2L	vrille	vri	FBgn0034462	2R	-	CG15905
MESA period	female	FBgn0016076	2L	vrille	vri	FBgn0034505	2R	-	CG16739
MESA period	female	FBgn0016076	2L	vrille	vri	FBgn0034554	2R	-	CG15227
MESA period	female	FBgn0016076	2L	vrille	vri	FBgn0034602	2R	Leucine-rich repeat activity-regulated protein at synapses	Lapsyn
MESA period	male	FBgn0016076	2L	vrille	vri	FBgn0034644	2R	-	CG10082
MESA period	female	FBgn0016076	2L	vrille	vri	FBgn0034705	2R	-	CG11170
MESA period	female	FBgn0016076	2L	vrille	vri	FBgn0034707	2R	Mediator complex subunit 16	MED16
MESA period	female	FBgn0016076	2L	vrille	vri	FBgn0034708	2R	Vacuolar protein sorting 35	Vps35
MESA period	female	FBgn0016076	2L	vrille	vri	FBgn0034709	2R	Secreted Wg-interacting molecule	Swim
MESA period	female	FBgn0016076	2L	vrille	vri	FBgn0034720	2R	Liprin-gamma	Liprin-gamma
MESA period	female	FBgn0016076	2L	vrille	vri	FBgn0034725	2R	-	CG6044
MESA period	female	FBgn0016076	2L	vrille	vri	FBgn0034753	2R	-	CG2852
MESA period	female	FBgn0016076	2L	vrille	vri	FBgn0034785	2R	-	CG3649
MESA period	female	FBgn0016076	2L	vrille	vri	FBgn0034786	2R	-	CG13531
MESA period	male	FBgn0016076	2L	vrille	vri	FBgn0034840	2R	-	CG3124
MESA period	male	FBgn0016076	2L	vrille	vri	FBgn0034841	2R	-	CG13541
MESA period	female	FBgn0016076	2L	vrille	vri	FBgn0034871	2R	-	CG3906
MESA period	female	FBgn0016076	2L	vrille	vri	FBgn0034883	2R	-	CG17664
MESA period	female	FBgn0016076	2L	vrille	vri	FBgn0034885	2R	-	CG4019
MESA period	female	FBgn0016076	2L	vrille	vri	FBgn0035007	2R	-	CG3492
MESA period	female	FBgn0016076	2L	vrille	vri	FBgn0035010	2R	-	CG13579
MESA period	female	FBgn0016076	2L	vrille	vri	FBgn0035021	2R	-	CG4622
MESA period	female	FBgn0016076	2L	vrille	vri	FBgn0035023	2R	Ion transport peptide	ITP
MESA period	female	FBgn0016076	2L	vrille	vri	FBgn0035160	3L	hinge3	hng3
MESA period	female	FBgn0016076	2L	vrille	vri	FBgn0035199	3L	-	CG9134
MESA period	female	FBgn0016076	2L	vrille	vri	FBgn0035298	3L	Succinyl-CoA:3-ketoacid CoA transferase	SCOT
MESA period	female	FBgn0016076	2L	vrille	vri	FBgn0035440	3L	-	CG14969
MESA period	female	FBgn0016076	2L	vrille	vri	FBgn0035689	3L	-	CG7376
MESA period	female	FBgn0016076	2L	vrille	vri	FBgn0035755	3L	-	CG14830
MESA period	female	FBgn0016076	2L	vrille	vri	FBgn0035797	3L	-	CG14837
MESA period	female	FBgn0016076	2L	vrille	vri	FBgn0035817	3L	-	CG7409
MESA period	female	FBgn0016076	2L	vrille	vri	FBgn0035917	3L	Z band alternatively spliced PDZ-motif protein 66	Zasp66
MESA period	female	FBgn0016076	2L	vrille	vri	FBgn0035981	3L	-	CG4452
MESA period	female	FBgn0016076	2L	vrille	vri	FBgn0036075	3L	-	CG8065
MESA period	female	FBgn0016076	2L	vrille	vri	FBgn0036112	3L	-	CG14147
MESA period	female	FBgn0016076	2L	vrille	vri	FBgn0036361	3L	-	CG10154
MESA period	female	FBgn0016076	2L	vrille	vri	FBgn0036362	3L	-	CG10725
MESA period	female	FBgn0016076	2L	vrille	vri	FBgn0036369	3L	-	CG10089
MESA period	female	FBgn0016076	2L	vrille	vri	FBgn0036398	3L	upSET	upSET
MESA period	female	FBgn0016076	2L	vrille	vri	FBgn0036442	3L	-	CG13473
MESA period	female	FBgn0016076	2L	vrille	vri	FBgn0036443	3L	-	CG13471
MESA period	female	FBgn0016076	2L	vrille	vri	FBgn0036454	3L	-	CG17839
MESA period	female	FBgn0016076	2L	vrille	vri	FBgn0036494	3L	Toll-6	Toll-6
MESA period	female	FBgn0016076	2L	vrille	vri	FBgn0036598	3L	-	CG4982
MESA period	female	FBgn0016076	2L	vrille	vri	FBgn0036599	3L	-	CG13044
MESA period	female	FBgn0016076	2L	vrille	vri	FBgn0036732	3L	Organic anion transporting polypeptide 74D	Oatp74D
MESA period	female	FBgn0016076	2L	vrille	vri	FBgn0036782	3L	-	CG7320
MESA period	female	FBgn0016076	2L	vrille	vri	FBgn0036821	3L	-	CG3961
MESA period	female	FBgn0016076	2L	vrille	vri	FBgn0036891	3L	-	CG9372
MESA period	female	FBgn0016076	2L	vrille	vri	FBgn0036918	3L	-	CG7770
MESA period	female	FBgn0016076	2L	vrille	vri	FBgn0036919	3L	Grasp65	Grasp65
MESA period	female	FBgn0016076	2L	vrille	vri	FBgn0037408	3R	Neuropeptide F receptor	NPFR
MESA period	female	FBgn0016076	2L	vrille	vri	FBgn0037427	3R	Osiris 17	Osi17
MESA period	female	FBgn0016076	2L	vrille	vri	FBgn0037525	3R	-	CG17816
MESA period	female	FBgn0016076	2L	vrille	vri	FBgn0037534	3R	-	CG2781
MESA period	female	FBgn0016076	2L	vrille	vri	FBgn0037726	3R	-	CG9492
MESA period	female	FBgn0016076	2L	vrille	vri	FBgn0037766	3R	tipE homolog 1	Teh1
MESA period	female	FBgn0016076	2L	vrille	vri	FBgn0037826	3R	-	CG14689
MESA period	female	FBgn0016076	2L	vrille	vri	FBgn0037828	3R	tomboy20	tomboy20
MESA period	female	FBgn0016076	2L	vrille	vri	FBgn0037956	3R	-	CG6959
MESA period	female	FBgn0016076	2L	vrille	vri	FBgn0037973	3R	-	CG18547
MESA period	female	FBgn0016076	2L	vrille	vri	FBgn0037974	3R	-	CG12224
MESA period	female	FBgn0016076	2L	vrille	vri	FBgn0038007	3R	Cyp313a3	Cyp313a3
MESA period	female	FBgn0016076	2L	vrille	vri	FBgn0038156	3R	-	CG14372
MESA period	female	FBgn0016076	2L	vrille	vri	FBgn0038163	3R	-	CG10841
MESA period	female	FBgn0016076	2L	vrille	vri	FBgn0038197	3R	forkhead box, sub-group O	foxo
MESA period	female	FBgn0016076	2L	vrille	vri	FBgn0038207	3R	-	CG14356
MESA period	female	FBgn0016076	2L	vrille	vri	FBgn0038213	3R	-	CG9624
MESA period	female	FBgn0016076	2L	vrille	vri	FBgn0038220	3R	-	CG12207
MESA period	female	FBgn0016076	2L	vrille	vri	FBgn0038257	3R	Senescence marker protein-30	smp-30
MESA period	female	FBgn0016076	2L	vrille	vri	FBgn0038282	3R	defective proboscis extension response 9	dpr9
MESA period	female	FBgn0016076	2L	vrille	vri	FBgn0038295	3R	Guanylyl cyclase at 88E	Gyc88E
MESA period	female	FBgn0016076	2L	vrille	vri	FBgn0038344	3R	-	CG5205
MESA period	female	FBgn0016076	2L	vrille	vri	FBgn0038377	3R	-	CG9632
MESA period	female	FBgn0016076	2L	vrille	vri	FBgn0038498	3R	beaten path IIa	beat-IIa
MESA period	female	FBgn0016076	2L	vrille	vri	FBgn0038532	3R	-	CG14322
MESA period	female	FBgn0016076	2L	vrille	vri	FBgn0038568	3R	-	CG14315
MESA period	female	FBgn0016076	2L	vrille	vri	FBgn0038632	3R	-	CG14301
MESA period	female	FBgn0016076	2L	vrille	vri	FBgn0038866	3R	-	CG5810
MESA period	female	FBgn0016076	2L	vrille	vri	FBgn0038912	3R	-	CG6656
MESA period	female	FBgn0016076	2L	vrille	vri	FBgn0038914	3R	female-specific independent of transformer	fit
MESA period	female	FBgn0016076	2L	vrille	vri	FBgn0038915	3R	-	CG17819
MESA period	female	FBgn0016076	2L	vrille	vri	FBgn0038917	3R	-	CG6678
MESA period	female	FBgn0016076	2L	vrille	vri	FBgn0038918	3R	-	CG6690
MESA period	female	FBgn0016076	2L	vrille	vri	FBgn0038919	3R	-	CG17843
MESA period	female	FBgn0016076	2L	vrille	vri	FBgn0038930	3R	-	CG5778
MESA period	female	FBgn0016076	2L	vrille	vri	FBgn0039025	3R	Ubiquitin-specific protease 12/46 ortholog	Usp12-46
MESA period	female	FBgn0016076	2L	vrille	vri	FBgn0039026	3R	-	CG7029
MESA period	female	FBgn0016076	2L	vrille	vri	FBgn0039042	3R	-	CG13837
MESA period	female	FBgn0016076	2L	vrille	vri	FBgn0039043	3R	-	CG17121
MESA period	female	FBgn0016076	2L	vrille	vri	FBgn0039075	3R	-	CG4393
MESA period	female	FBgn0016076	2L	vrille	vri	FBgn0039078	3R	-	CG4374
MESA period	female	FBgn0016076	2L	vrille	vri	FBgn0039102	3R	Spatzle-Processing Enzyme	SPE
MESA period	female	FBgn0016076	2L	vrille	vri	FBgn0039167	3R	-	CG17786
MESA period	female	FBgn0016076	2L	vrille	vri	FBgn0039282	3R	Band4.1 inhibitor LRP interactor	Bili
MESA period	female	FBgn0016076	2L	vrille	vri	FBgn0039342	3R	-	CG5107
MESA period	female	FBgn0016076	2L	vrille	vri	FBgn0039343	3R	-	CG5111
MESA period	female	FBgn0016076	2L	vrille	vri	FBgn0039501	3R	-	CG5987
MESA period	female	FBgn0016076	2L	vrille	vri	FBgn0039590	3R	-	CG10011
MESA period	female	FBgn0016076	2L	vrille	vri	FBgn0039600	3R	-	CG1646
MESA period	female	FBgn0016076	2L	vrille	vri	FBgn0039601	3R	-	CG1523
MESA period	female	FBgn0016076	2L	vrille	vri	FBgn0039609	3R	-	CG14529
MESA period	female	FBgn0016076	2L	vrille	vri	FBgn0039617	3R	Dpr-interacting protein gamma	DIP-gamma
MESA period	female	FBgn0016076	2L	vrille	vri	FBgn0039633	3R	-	CG11873
MESA period	female	FBgn0016076	2L	vrille	vri	FBgn0039677	3R	pickpocket 30	ppk30
MESA period	female	FBgn0016076	2L	vrille	vri	FBgn0039678	3R	Odorant-binding protein 99a	Obp99a
MESA period	female	FBgn0016076	2L	vrille	vri	FBgn0039709	3R	Cadherin 99C	Cad99C
MESA period	female	FBgn0016076	2L	vrille	vri	FBgn0039710	3R	dim gamma-tubulin 1	dgt1
MESA period	female	FBgn0016076	2L	vrille	vri	FBgn0039711	3R	-	CG7824
MESA period	female	FBgn0016076	2L	vrille	vri	FBgn0039713	3R	Ribosomal protein S8	RpS8
MESA period	female	FBgn0016076	2L	vrille	vri	FBgn0039714	3R	Zinc/iron regulated transporter-related protein 99C	Zip99C
MESA period	female	FBgn0016076	2L	vrille	vri	FBgn0039727	3R	-	CG15523
MESA period	female	FBgn0016076	2L	vrille	vri	FBgn0039758	3R	-	CG9737
MESA period	female	FBgn0016076	2L	vrille	vri	FBgn0039821	3R	-	CG15556
MESA period	female	FBgn0016076	2L	vrille	vri	FBgn0040091	2R	Ugt58Fa	Ugt58Fa
MESA period	female	FBgn0016076	2L	vrille	vri	FBgn0040237	3R	belphegor	bor
MESA period	female	FBgn0016076	2L	vrille	vri	FBgn0040554	3R	-	CR17025
MESA period	female	FBgn0016076	2L	vrille	vri	FBgn0040765	2R	luna	luna
MESA period	female	FBgn0016076	2L	vrille	vri	FBgn0041092	2L	taiman	tai
MESA period	female	FBgn0016076	2L	vrille	vri	FBgn0041096	3L	rolling pebbles	rols
MESA period	female	FBgn0016076	2L	vrille	vri	FBgn0041240	2R	Gustatory receptor 57a	Gr57a
MESA period	female	FBgn0016076	2L	vrille	vri	FBgn0041242	2R	Gustatory receptor 47a	Gr47a
MESA period	female	FBgn0016076	2L	vrille	vri	FBgn0041246	2L	Gustatory receptor 32a	Gr32a
MESA period	female	FBgn0016076	2L	vrille	vri	FBgn0041789	2L	Paxillin	Pax
MESA period	female	FBgn0016076	2L	vrille	vri	FBgn0042106	3R	-	CG18754
MESA period	female	FBgn0016076	2L	vrille	vri	FBgn0042133	2L	-	CG18810
MESA period	female	FBgn0016076	2L	vrille	vri	FBgn0042135	2R	-	CG18812
MESA period	male	FBgn0016076	2L	vrille	vri	FBgn0042630	3L	Sox21b	Sox21b
MESA period	female	FBgn0016076	2L	vrille	vri	FBgn0043550	3L	Tetraspanin 68C	Tsp68C
MESA period	female	FBgn0016076	2L	vrille	vri	FBgn0046258	3R	-	CG12880
MESA period	female	FBgn0016076	2L	vrille	vri	FBgn0046874	3R	PFTAIRE-interacting factor 1B	Pif1B
MESA period	female	FBgn0016076	2L	vrille	vri	FBgn0046887	3R	Gustatory receptor 98b	Gr98b
MESA period	female	FBgn0016076	2L	vrille	vri	FBgn0050015	2R	-	CG30015
MESA period	female	FBgn0016076	2L	vrille	vri	FBgn0050022	2R	-	CG30022
MESA period	female	FBgn0016076	2L	vrille	vri	FBgn0050095	2R	-	CG30095
MESA period	female	FBgn0016076	2L	vrille	vri	FBgn0050122	2R	-	CG30122
MESA period	female	FBgn0016076	2L	vrille	vri	FBgn0050377	2R	-	CG30377
MESA period	female	FBgn0016076	2L	vrille	vri	FBgn0050497	2R	-	CG30497
MESA period	female	FBgn0016076	2L	vrille	vri	FBgn0051005	3R	qless	qless
MESA period	female	FBgn0016076	2L	vrille	vri	FBgn0051032	3R	-	CR31032
MESA period	female	FBgn0016076	2L	vrille	vri	FBgn0051055	3R	-	CG31055
MESA period	female	FBgn0016076	2L	vrille	vri	FBgn0051158	3R	Exchange factor for Arf 6 ortholog (H. sapiens)	Efa6
MESA period	female	FBgn0016076	2L	vrille	vri	FBgn0051183	3R	-	CG31183
MESA period	female	FBgn0016076	2L	vrille	vri	FBgn0051199	3R	-	CG31199
MESA period	female	FBgn0016076	2L	vrille	vri	FBgn0051200	3R	-	CG31200
MESA period	female	FBgn0016076	2L	vrille	vri	FBgn0051216	3R	Nicotinamide amidase	Naam
MESA period	female	FBgn0016076	2L	vrille	vri	FBgn0051278	3R	-	CG31278
MESA period	female	FBgn0016076	2L	vrille	vri	FBgn0051373	3R	-	CG31373
MESA period	female	FBgn0016076	2L	vrille	vri	FBgn0051386	3R	-	CR31386
MESA period	female	FBgn0016076	2L	vrille	vri	FBgn0051391	3R	-	CG31391
MESA period	female	FBgn0016076	2L	vrille	vri	FBgn0051445	3R	-	CG31445
MESA period	female	FBgn0016076	2L	vrille	vri	FBgn0051465	3R	-	CG31465
MESA period	female	FBgn0016076	2L	vrille	vri	FBgn0051467	3R	-	CG31467
MESA period	female	FBgn0016076	2L	vrille	vri	FBgn0051475	3R	-	CG31475
MESA period	female	FBgn0016076	2L	vrille	vri	FBgn0051632	2L	senseless-2	sens-2
MESA period	female	FBgn0016076	2L	vrille	vri	FBgn0051637	2L	-	CG31637
MESA period	female	FBgn0016076	2L	vrille	vri	FBgn0051832	2L	-	CG31832
MESA period	female	FBgn0016076	2L	vrille	vri	FBgn0051885	2L	transfer RNA:Threonine-AGT 1-1	tRNA:Thr-AGT-1-1
MESA period	female	FBgn0016076	2L	vrille	vri	FBgn0051898	2L	-	CG31898
MESA period	female	FBgn0016076	2L	vrille	vri	FBgn0051908	2L	-	CG31908
MESA period	female	FBgn0016076	2L	vrille	vri	FBgn0052029	3L	Cuticular protein 66D	Cpr66D
MESA period	female	FBgn0016076	2L	vrille	vri	FBgn0052062	3L	Ataxin-2 binding protein 1	A2bp1
MESA period	female	FBgn0016076	2L	vrille	vri	FBgn0052082	3L	-	CG32082
MESA period	female	FBgn0016076	2L	vrille	vri	FBgn0052264	3L	-	CG32264
MESA period	female	FBgn0016076	2L	vrille	vri	FBgn0052305	3L	-	CG32305
MESA period	female	FBgn0016076	2L	vrille	vri	FBgn0052320	3L	-	CG32320
MESA period	female	FBgn0016076	2L	vrille	vri	FBgn0052333	3L	-	CG32333
MESA period	female	FBgn0016076	2L	vrille	vri	FBgn0052373	3L	-	CG32373
MESA period	female	FBgn0016076	2L	vrille	vri	FBgn0052479	3L	Ubiquitin specific protease 10	Usp10
MESA period	female	FBgn0016076	2L	vrille	vri	FBgn0052521	X	-	CG32521
MESA period	female	FBgn0016076	2L	vrille	vri	FBgn0052576	X	-	CG32576
MESA period	female	FBgn0016076	2L	vrille	vri	FBgn0052642	X	-	CG32642
MESA period	female	FBgn0016076	2L	vrille	vri	FBgn0052669	X	-	CG32669
MESA period	female	FBgn0016076	2L	vrille	vri	FBgn0052773	X	-	CR32773
MESA period	female	FBgn0016076	2L	vrille	vri	FBgn0053087	2R	LDL receptor protein 1	LRP1
MESA period	female	FBgn0016076	2L	vrille	vri	FBgn0053100	3R	eIF4E-Homologous Protein	4EHP
MESA period	female	FBgn0016076	2L	vrille	vri	FBgn0053143	2R	-	CG33143
MESA period	female	FBgn0016076	2L	vrille	vri	FBgn0053147	2R	Heparan sulfate 3-O sulfotransferase-A	Hs3st-A
MESA period	female	FBgn0016076	2L	vrille	vri	FBgn0053169	3L	-	CG33169
MESA period	female	FBgn0016076	2L	vrille	vri	FBgn0053170	3L	-	CG33170
MESA period	female	FBgn0016076	2L	vrille	vri	FBgn0053181	X	-	CG33181
MESA period	female	FBgn0016076	2L	vrille	vri	FBgn0053203	3R	-	CG33203
MESA period	female	FBgn0016076	2L	vrille	vri	FBgn0053270	3L	-	CG33270
MESA period	female	FBgn0016076	2L	vrille	vri	FBgn0053271	3L	-	CG33271
MESA period	female	FBgn0016076	2L	vrille	vri	FBgn0053290	3L	-	CG33290
MESA period	female	FBgn0016076	2L	vrille	vri	FBgn0053302	2L	Cuticular protein 31A	Cpr31A
MESA period	female	FBgn0016076	2L	vrille	vri	FBgn0053489	3L	-	CG33489
MESA period	female	FBgn0016076	2L	vrille	vri	FBgn0053510	2L	-	CG33510
MESA period	female	FBgn0016076	2L	vrille	vri	FBgn0053511	2L	-	CG33511
MESA period	female	FBgn0016076	2L	vrille	vri	FBgn0053523	3L	VAMP-associated protein of 33kDa ortholog B	Vap-33B
MESA period	female	FBgn0016076	2L	vrille	vri	FBgn0053970	3R	-	CG33970
MESA period	female	FBgn0016076	2L	vrille	vri	FBgn0054054	2R	-	CG34054
MESA period	female	FBgn0016076	2L	vrille	vri	FBgn0065066	3R	-	snoRNA:Me28S-A2564
MESA period	female	FBgn0016076	2L	vrille	vri	FBgn0067903	2R	Immune induced molecule 18	IM18
MESA period	female	FBgn0016076	2L	vrille	vri	FBgn0082585	2R	sprite	sprt
MESA period	female	FBgn0016076	2L	vrille	vri	FBgn0082936	2L	-	snoRNA:Me28S-C2645c
MESA period	female	FBgn0016076	2L	vrille	vri	FBgn0082937	2L	-	snoRNA:Me28S-C2645b
MESA period	male	FBgn0016076	2L	vrille	vri	FBgn0083945	2L	-	CG34109
MESA period	female	FBgn0016076	2L	vrille	vri	FBgn0085280	3L	-	CG34251
MESA period	female	FBgn0016076	2L	vrille	vri	FBgn0085332	3R	-	CG34303
MESA period	female	FBgn0016076	2L	vrille	vri	FBgn0085382	3R	-	CG34353
MESA period	female	FBgn0016076	2L	vrille	vri	FBgn0085383	3R	-	CG34354
MESA period	female	FBgn0016076	2L	vrille	vri	FBgn0085387	X	shaking B	shakB
MESA period	female	FBgn0016076	2L	vrille	vri	FBgn0085390	2R	Diacyl glycerol kinase	Dgk
MESA period	female	FBgn0016076	2L	vrille	vri	FBgn0085391	3R	-	CG34362
MESA period	female	FBgn0016076	2L	vrille	vri	FBgn0085395	2L	Shaw-like	Shawl
MESA period	female	FBgn0016076	2L	vrille	vri	FBgn0085399	2R	-	CG34370
MESA period	female	FBgn0016076	2L	vrille	vri	FBgn0085411	3L	-	CG34382
MESA period	female	FBgn0016076	2L	vrille	vri	FBgn0085415	2R	-	CG34386
MESA period	female	FBgn0016076	2L	vrille	vri	FBgn0085424	2L	nubbin	nub
MESA period	female	FBgn0016076	2L	vrille	vri	FBgn0085440	X	-	CG34411
MESA period	female	FBgn0016076	2L	vrille	vri	FBgn0085447	3L	still life	sif
MESA period	female	FBgn0016076	2L	vrille	vri	FBgn0086061	3R	-	snoRNA:Or-CD8
MESA period	female	FBgn0016076	2L	vrille	vri	FBgn0086346	3R	ALG-2 interacting protein X	ALiX
MESA period	female	FBgn0016076	2L	vrille	vri	FBgn0086359	3R	Invadolysin	Invadolysin
MESA period	female	FBgn0016076	2L	vrille	vri	FBgn0086444	2L	lethal (2) 37Cb	l(2)37Cb
MESA period	female	FBgn0016076	2L	vrille	vri	FBgn0086448	X	Gpi1	Gpi1
MESA period	female	FBgn0016076	2L	vrille	vri	FBgn0086778	X	nicotinic Acetylcholine Receptor alpha7	nAChRalpha7
MESA period	female	FBgn0016076	2L	vrille	vri	FBgn0086901	3R	crossveinless c	cv-c
MESA period	female	FBgn0016076	2L	vrille	vri	FBgn0086906	3L	sallimus	sls
MESA period	female	FBgn0016076	2L	vrille	vri	FBgn0243512	3R	puckered	puc
MESA period	female	FBgn0016076	2L	vrille	vri	FBgn0250876	3L	Semaphorin-5c	Sema-5c
MESA period	female	FBgn0016076	2L	vrille	vri	FBgn0250908	3R	beat-VII	beat-VII
MESA period	female	FBgn0016076	2L	vrille	vri	FBgn0259152	3R	Caliban	Clbn
MESA period	female	FBgn0016076	2L	vrille	vri	FBgn0259175	3L	omega	ome
MESA period	female	FBgn0016076	2L	vrille	vri	FBgn0259176	2L	bunched	bun
MESA period	female	FBgn0016076	2L	vrille	vri	FBgn0259213	2L	-	CG42313
MESA period	female	FBgn0016076	2L	vrille	vri	FBgn0259222	3R	-	CG42322
MESA period	male	FBgn0016076	2L	vrille	vri	FBgn0259242	X	-	CG42340
MESA period	female	FBgn0016076	2L	vrille	vri	FBgn0259244	3R	-	CG42342
MESA period	female	FBgn0016076	2L	vrille	vri	FBgn0259735	2L	-	CG42389
MESA period	female	FBgn0016076	2L	vrille	vri	FBgn0259789	X	vielfaltig	vfl
MESA period	female	FBgn0016076	2L	vrille	vri	FBgn0259822	2L	Ca2+-channel-protein-beta-subunit	Ca-beta
MESA period	female	FBgn0016076	2L	vrille	vri	FBgn0259936	2L	Uhg3	Uhg3
MESA period	female	FBgn0016076	2L	vrille	vri	FBgn0259960	2L	-	CG42470
MESA period	female	FBgn0016076	2L	vrille	vri	FBgn0259961	2L	-	CG42471
MESA period	female	FBgn0016076	2L	vrille	vri	FBgn0259962	2L	Seminal fluid protein 33A1	Sfp33A1
MESA period	female	FBgn0016076	2L	vrille	vri	FBgn0259975	3R	Seminal fluid protein 87B	Sfp87B
MESA period	female	FBgn0016076	2L	vrille	vri	FBgn0259984	2L	kuzbanian	kuz
MESA period	female	FBgn0016076	2L	vrille	vri	FBgn0260003	3R	Dystrophin	Dys
MESA period	female	FBgn0016076	2L	vrille	vri	FBgn0260004	3R	Sensory neuron membrane protein 1	Snmp1
MESA period	female	FBgn0016076	2L	vrille	vri	FBgn0260442	3L	rhea	rhea
MESA period	female	FBgn0016076	2L	vrille	vri	FBgn0260446	2L	metabotropic GABA-B receptor subtype 1	GABA-B-R1
MESA period	female	FBgn0016076	2L	vrille	vri	FBgn0260455	2R	-	CG10332
MESA period	female	FBgn0016076	2L	vrille	vri	FBgn0260486	2L	Zizimin ortholog (H. sapiens)	Ziz
MESA period	female	FBgn0016076	2L	vrille	vri	FBgn0260660	3L	Multiplexin	Mp
MESA period	female	FBgn0016076	2L	vrille	vri	FBgn0260753	X	Pigment-dispersing factor receptor	Pdfr
MESA period	female	FBgn0016076	2L	vrille	vri	FBgn0260761	2R	-	CG42559
MESA period	female	FBgn0016076	2L	vrille	vri	FBgn0260762	2R	-	CG42560
MESA period	female	FBgn0016076	2L	vrille	vri	FBgn0260799	2R	Adherens junction protein p120	p120ctn
MESA period	female	FBgn0016076	2L	vrille	vri	FBgn0260934	2R	par-1	par-1
MESA period	female	FBgn0016076	2L	vrille	vri	FBgn0260941	3L	approximated	app
MESA period	female	FBgn0016076	2L	vrille	vri	FBgn0260943	3L	RNA-binding protein 6	Rbp6
MESA period	female	FBgn0016076	2L	vrille	vri	FBgn0260965	3L	-	CG42588
MESA period	female	FBgn0016076	2L	vrille	vri	FBgn0261015	3R	PFTAIRE-interacting factor 1A	Pif1A
MESA period	female	FBgn0016076	2L	vrille	vri	FBgn0261260	X	Megalin	mgl
MESA period	female	FBgn0016076	2L	vrille	vri	FBgn0261451
MESA period	female	FBgn0016076	2L	vrille	vri	FBgn0261501	2R	-	CG42649
MESA period	female	FBgn0016076	2L	vrille	vri	FBgn0261549	X	retinal degeneration A	rdgA
MESA period	female	FBgn0016076	2L	vrille	vri	FBgn0261617	X	nejire	nej
MESA period	female	FBgn0016076	2L	vrille	vri	FBgn0261698	2R	-	CG42732
MESA period	female	FBgn0016076	2L	vrille	vri	FBgn0261705	2R	-	CG42741
MESA period	female	FBgn0016076	2L	vrille	vri	FBgn0261801	3L	-	CG42747
MESA period	female	FBgn0016076	2L	vrille	vri	FBgn0261839	3R	-	pre-mod(mdg4)-Y
MESA period	female	FBgn0016076	2L	vrille	vri	FBgn0261840	3R	-	pre-mod(mdg4)-X
MESA period	female	FBgn0016076	2L	vrille	vri	FBgn0261841	3R	-	pre-mod(mdg4)-AD
MESA period	female	FBgn0016076	2L	vrille	vri	FBgn0261842	3R	-	pre-mod(mdg4)-AE
MESA period	female	FBgn0016076	2L	vrille	vri	FBgn0261843	3R	-	pre-mod(mdg4)-W
MESA period	female	FBgn0016076	2L	vrille	vri	FBgn0261844	3R	-	pre-mod(mdg4)-V
MESA period	female	FBgn0016076	2L	vrille	vri	FBgn0261845	3R	-	pre-mod(mdg4)-U
MESA period	female	FBgn0016076	2L	vrille	vri	FBgn0261871	2L	defective proboscis extension response 2	dpr2
MESA period	female	FBgn0016076	2L	vrille	vri	FBgn0261885	3R	osa	osa
MESA period	female	FBgn0016076	2L	vrille	vri	FBgn0261953	3L	Transcription factor AP-2	TfAP-2
MESA period	female	FBgn0016076	2L	vrille	vri	FBgn0261983	2L	lethal (2) giant discs 1	l(2)gd1
MESA period	female	FBgn0016076	2L	vrille	vri	FBgn0261988	3R	G protein-coupled receptor kinase 2	Gprk2
MESA period	female	FBgn0016076	2L	vrille	vri	FBgn0261990	2R	-	CG42808
MESA period	female	FBgn0016076	2L	vrille	vri	FBgn0261999	2L	-	CG42817
MESA period	female	FBgn0016076	2L	vrille	vri	FBgn0262103	2R	Salt-inducible kinase 3	Sik3
MESA period	male	FBgn0016076	2L	vrille	vri	FBgn0262160	2L	-	CG9932
MESA period	female	FBgn0016076	2L	vrille	vri	FBgn0262362	3R	-	CG43060
MESA period	female	FBgn0016076	2L	vrille	vri	FBgn0262366	3L	-	CG43064
MESA period	female	FBgn0016076	2L	vrille	vri	FBgn0262473	3R	Toll	Tl
MESA period	female	FBgn0016076	2L	vrille	vri	FBgn0262508	3L	-	CG43078
MESA period	female	FBgn0016076	2L	vrille	vri	FBgn0262538	3R	-	CG43092
MESA period	female	FBgn0016076	2L	vrille	vri	FBgn0262539	3R	-	CG43093
MESA period	female	FBgn0016076	2L	vrille	vri	FBgn0262540	3R	-	CG43094
MESA period	female	FBgn0016076	2L	vrille	vri	FBgn0262541	3R	-	CG43095
MESA period	female	FBgn0016076	2L	vrille	vri	FBgn0262593	3L	Shaker cognate b	Shab
MESA period	female	FBgn0016076	2L	vrille	vri	FBgn0262617	3R	-	CG43143
MESA period	female	FBgn0016076	2L	vrille	vri	FBgn0262720	2R	-	CG43164
MESA period	female	FBgn0016076	2L	vrille	vri	FBgn0262733	3L	Src oncogene at 64B	Src64B
MESA period	female	FBgn0016076	2L	vrille	vri	FBgn0262788	3L	-	CG43169
MESA period	female	FBgn0016076	2L	vrille	vri	FBgn0262839	3R	-	CG43203
MESA period	female	FBgn0016076	2L	vrille	vri	FBgn0262955	3R	RNA polymerase II 140kD subunit	RpII140
MESA period	female	FBgn0016076	2L	vrille	vri	FBgn0262975	3R	cap-n-collar	cnc
MESA period	female	FBgn0016076	2L	vrille	vri	FBgn0263019	2L	-	CR43314
MESA period	female	FBgn0016076	2L	vrille	vri	FBgn0263025	3R	-	CG43320
MESA period	female	FBgn0016076	2L	vrille	vri	FBgn0263102	2R	pipsqueak	psq
MESA period	female	FBgn0016076	2L	vrille	vri	FBgn0263106	3L	DnaJ-like-1	DnaJ-1
MESA period	female	FBgn0016076	2L	vrille	vri	FBgn0263256	2L	-	CG43394
MESA period	female	FBgn0016076	2L	vrille	vri	FBgn0263257	X	Cyclic nucleotide-gated ion channel-like	Cngl
MESA period	female	FBgn0016076	2L	vrille	vri	FBgn0263289	3R	scribbled	scrib
MESA period	female	FBgn0016076	2L	vrille	vri	FBgn0263323	2L	-	CR43404
MESA period	female	FBgn0016076	2L	vrille	vri	FBgn0263337	2R	-	CR43418
MESA period	female	FBgn0016076	2L	vrille	vri	FBgn0263395	2R	happyhour	hppy
MESA period	female	FBgn0016076	2L	vrille	vri	FBgn0263476	3L	-	snoRNA:CG32479-b
MESA period	female	FBgn0016076	2L	vrille	vri	FBgn0263504	X	-	CR43493
MESA period	female	FBgn0016076	2L	vrille	vri	FBgn0263597	3R	Accessory gland protein 98AB	Acp98AB
MESA period	female	FBgn0016076	2L	vrille	vri	FBgn0263663	3R	-	CR43654
MESA period	female	FBgn0016076	2L	vrille	vri	FBgn0263747	X	-	CG43672
MESA period	female	FBgn0016076	2L	vrille	vri	FBgn0263929	3R	javelin-like	jvl
MESA period	female	FBgn0016076	2L	vrille	vri	FBgn0263930	3L	division abnormally delayed	dally
MESA period	female	FBgn0016076	2L	vrille	vri	FBgn0263974	3R	qin	qin
MESA period	female	FBgn0016076	2L	vrille	vri	FBgn0264000	3L	Glutamate receptor IB	GluRIB
MESA period	female	FBgn0016076	2L	vrille	vri	FBgn0264001	3L	bruno-3	bru-3
MESA period	female	FBgn0016076	2L	vrille	vri	FBgn0264006	3L	dyschronic	dysc
MESA period	female	FBgn0016076	2L	vrille	vri	FBgn0264087	2L	Slowpoke binding protein	Slob
MESA period	female	FBgn0016076	2L	vrille	vri	FBgn0264255	X	paralytic	para
MESA period	female	FBgn0016076	2L	vrille	vri	FBgn0264273	2R	Semaphorin-2b	Sema-2b
MESA period	male	FBgn0016076	2L	vrille	vri	FBgn0264327	2R	-	CR43786
MESA period	female	FBgn0016076	2L	vrille	vri	FBgn0264357	3R	SNF4/AMP-activated protein kinase gamma subunit	SNF4Agamma
MESA period	female	FBgn0016076	2L	vrille	vri	FBgn0264362	2L	-	CG43814
MESA period	female	FBgn0016076	2L	vrille	vri	FBgn0264365	2L	-	CR43817
MESA period	female	FBgn0016076	2L	vrille	vri	FBgn0264442	2L	abrupt	ab
MESA period	female	FBgn0016076	2L	vrille	vri	FBgn0264493	3R	roadkill	rdx
MESA period	female	FBgn0016076	2L	vrille	vri	FBgn0264541	2R	-	CG43920
MESA period	female	FBgn0016076	2L	vrille	vri	FBgn0264606	3L	Fife	Fife
MESA period	female	FBgn0016076	2L	vrille	vri	FBgn0264678	X	-	CR43963
MESA period	female	FBgn0016076	2L	vrille	vri	FBgn0264788	3R	-	CR44018
MESA period	male	FBgn0016076	2L	vrille	vri	FBgn0264815	2L	-	Pde1c
MESA period	female	FBgn0016076	2L	vrille	vri	FBgn0264815	2L	-	Pde1c
MESA period	female	FBgn0016076	2L	vrille	vri	FBgn0264828	3R	-	CR44036
MESA period	female	FBgn0016076	2L	vrille	vri	FBgn0264845	2L	Thioester-containing protein 5	Tep5
MESA period	male	FBgn0016076	2L	vrille	vri	FBgn0264908	3L	-	pHCl
MESA period	female	FBgn0016076	2L	vrille	vri	FBgn0264953	2L	Piezo	Piezo
MESA period	male	FBgn0016076	2L	vrille	vri	FBgn0265002	2L	-	CG44153
MESA period	female	FBgn0016076	2L	vrille	vri	FBgn0265002	2L	-	CG44153
MESA period	female	FBgn0016076	2L	vrille	vri	FBgn0265045	2R	Stretchin-Mlck	Strn-Mlck
MESA period	female	FBgn0016076	2L	vrille	vri	FBgn0265147	2L	-	CR44216
MESA period	female	FBgn0016076	2L	vrille	vri	FBgn0265194	2R	Transient receptor potential cation channel, subfamily M ortholog	Trpm
MESA period	female	FBgn0016076	2L	vrille	vri	FBgn0265296	3L	Down syndrome cell adhesion molecule 2	Dscam2
MESA period	female	FBgn0016076	2L	vrille	vri	FBgn0265416	X	Neuropilin and tolloid-like	Neto
MESA period	female	FBgn0016076	2L	vrille	vri	FBgn0265446	2L	-	CR44346
MESA period	female	FBgn0016076	2L	vrille	vri	FBgn0265468	3L	-	CR44361
MESA period	female	FBgn0016076	2L	vrille	vri	FBgn0265496	2R	-	CR44365
MESA period	female	FBgn0016076	2L	vrille	vri	FBgn0265523	X	Smrter	Smr
MESA period	female	FBgn0016076	2L	vrille	vri	FBgn0265663	X	-	CR44470
MESA period	female	FBgn0016076	2L	vrille	vri	FBgn0265695	X	-	CR44502
MESA period	female	FBgn0016076	2L	vrille	vri	FBgn0265735	3L	-	CR44542
MESA period	female	FBgn0016076	2L	vrille	vri	FBgn0265806	2L	-	CR44595
MESA period	female	FBgn0016076	2L	vrille	vri	FBgn0265807	2L	-	CR44596
MESA period	female	FBgn0016076	2L	vrille	vri	FBgn0265873	X	-	CR44662
MESA period	female	FBgn0016076	2L	vrille	vri	FBgn0265916	X	-	CR44705
MESA period	female	FBgn0016076	2L	vrille	vri	FBgn0265988	3L	mauve	mv
MESA period	female	FBgn0016076	2L	vrille	vri	FBgn0266170	3R	-	pre-mod(mdg4)-C
MESA period	female	FBgn0016076	2L	vrille	vri	FBgn0266171	3R	-	pre-mod(mdg4)-AB
MESA period	female	FBgn0016076	2L	vrille	vri	FBgn0266172	3R	-	pre-mod(mdg4)-E
MESA period	female	FBgn0016076	2L	vrille	vri	FBgn0266180	X	-	CR44886
MESA period	female	FBgn0016076	2L	vrille	vri	FBgn0266313	2L	-	CR44978
MESA period	female	FBgn0016076	2L	vrille	vri	FBgn0266330	2L	-	CR44995
MESA period	female	FBgn0016076	2L	vrille	vri	FBgn0266348	X	-	CR44997
MESA period	female	FBgn0016076	2L	vrille	vri	FBgn0266354	X	-	CG45002
MESA period	female	FBgn0016076	2L	vrille	vri	FBgn0266406	3R	-	CR45046
MESA period	female	FBgn0016076	2L	vrille	vri	FBgn0266411	3R	similar	sima
MESA period	female	FBgn0016076	2L	vrille	vri	FBgn0266526	2R	-	CG45093
MESA period	female	FBgn0016076	2L	vrille	vri	FBgn0266564	3R	-	CR45103
MESA period	female	FBgn0016076	2L	vrille	vri	FBgn0266565	3R	-	CR45104
MESA period	female	FBgn0016076	2L	vrille	vri	FBgn0266579	3R	tau	tau
MESA period	female	FBgn0016076	2L	vrille	vri	FBgn0266630	2R	-	CR45137
MESA period	female	FBgn0016076	2L	vrille	vri	FBgn0266696	3L	-	CG45186
MESA period	female	FBgn0016076	2L	vrille	vri	FBgn0266750	3R	-	CR45223
MESA period	female	FBgn0016076	2L	vrille	vri	FBgn0266817	2R	-	CR45279
MESA period	female	FBgn0016076	2L	vrille	vri	FBgn0266938	3L	-	CR45389
MESA period	female	FBgn0016076	2L	vrille	vri	FBgn0266979	3L	-	CR45430
MESA period	female	FBgn0016076	2L	vrille	vri	FBgn0267001	X	Tenascin accessory	Ten-a
MESA period	female	FBgn0016076	2L	vrille	vri	FBgn0267002	2R	unc-104 ortholog (C. elegans)	unc-104
MESA period	female	FBgn0016076	2L	vrille	vri	FBgn0267020	X	-	CR45464
MESA period	female	FBgn0016076	2L	vrille	vri	FBgn0267154	3R	-	CR45594
MESA period	female	FBgn0016076	2L	vrille	vri	FBgn0267252	2L	-	Ggamma30A
MESA period	female	FBgn0016076	2L	vrille	vri	FBgn0267261	2L	-	CR45697
MESA period	female	FBgn0016081	3L	furry	fry	FBgn0003068	X	period	per
MESA period	female	FBgn0016641	2R	Protein tyrosine phosphatase-ERK/Enhancer of Ras1	PTP-ER	FBgn0016694	3L	PAR-domain protein 1	Pdp1
MESA period	female	FBgn0016684	2R	Na[+]-dependent inorganic phosphate cotransporter	NaPi-T	FBgn0016694	3L	PAR-domain protein 1	Pdp1
MESA period	female	FBgn0016687	2R	Nucleosome remodeling factor - 38kD	Nurf-38	FBgn0016694	3L	PAR-domain protein 1	Pdp1
MESA period	female	FBgn0016694	3L	PAR-domain protein 1	Pdp1	FBgn0000014	3R	abdominal A	abd-A
MESA period	female	FBgn0016694	3L	PAR-domain protein 1	Pdp1	FBgn0000024	3R	Acetylcholine esterase	Ace
MESA period	female	FBgn0016694	3L	PAR-domain protein 1	Pdp1	FBgn0000028	X	abnormal chemosensory jump 6	acj6
MESA period	female	FBgn0016694	3L	PAR-domain protein 1	Pdp1	FBgn0000036	3R	nicotinic Acetylcholine Receptor alpha1	nAChRalpha1
MESA period	female	FBgn0016694	3L	PAR-domain protein 1	Pdp1	FBgn0000063	3R	Monopolar spindle 1	Mps1
MESA period	female	FBgn0016694	3L	PAR-domain protein 1	Pdp1	FBgn0000115	3L	ADP ribosylation factor-like 1	Arl1
MESA period	female	FBgn0016694	3L	PAR-domain protein 1	Pdp1	FBgn0000116	3L	Arginine kinase	Argk
MESA period	female	FBgn0016694	3L	PAR-domain protein 1	Pdp1	FBgn0000139	3R	absent, small, or homeotic discs 2	ash2
MESA period	female	FBgn0016694	3L	PAR-domain protein 1	Pdp1	FBgn0000163	X	bazooka	baz
MESA period	female	FBgn0016694	3L	PAR-domain protein 1	Pdp1	FBgn0000212	3L	brahma	brm
MESA period	female	FBgn0016694	3L	PAR-domain protein 1	Pdp1	FBgn0000216	3L	Bearded	Brd
MESA period	female	FBgn0016694	3L	PAR-domain protein 1	Pdp1	FBgn0000247	3R	claret	ca
MESA period	female	FBgn0016694	3L	PAR-domain protein 1	Pdp1	FBgn0000259	X	Casein kinase II beta subunit	CkIIbeta
MESA period	female	FBgn0016694	3L	PAR-domain protein 1	Pdp1	FBgn0000274	3R	cAMP-dependent protein kinase 2	Pka-C2
MESA period	female	FBgn0016694	3L	PAR-domain protein 1	Pdp1	FBgn0000277	3R	Cecropin A2	CecA2
MESA period	female	FBgn0016694	3L	PAR-domain protein 1	Pdp1	FBgn0000278	3R	Cecropin B	CecB
MESA period	female	FBgn0016694	3L	PAR-domain protein 1	Pdp1	FBgn0000280	3R	Cecropin pseudogene 1	Cec-Psi1
MESA period	female	FBgn0016694	3L	PAR-domain protein 1	Pdp1	FBgn0000281	3R	Cecropin 2	Cec2
MESA period	female	FBgn0016694	3L	PAR-domain protein 1	Pdp1	FBgn0000303	3R	Choline acetyltransferase	ChAT
MESA period	female	FBgn0016694	3L	PAR-domain protein 1	Pdp1	FBgn0000414	3L	Disabled	Dab
MESA period	female	FBgn0016694	3L	PAR-domain protein 1	Pdp1	FBgn0000439	3R	Deformed	Dfd
MESA period	female	FBgn0016694	3L	PAR-domain protein 1	Pdp1	FBgn0000459	X	disconnected	disco
MESA period	female	FBgn0016694	3L	PAR-domain protein 1	Pdp1	FBgn0000463	3R	Delta	Dl
MESA period	female	FBgn0016694	3L	PAR-domain protein 1	Pdp1	FBgn0000479	X	dunce	dnc
MESA period	female	FBgn0016694	3L	PAR-domain protein 1	Pdp1	FBgn0000492	3R	Drop	Dr
MESA period	female	FBgn0016694	3L	PAR-domain protein 1	Pdp1	FBgn0000564	3R	Eclosion hormone	Eh
MESA period	female	FBgn0016694	3L	PAR-domain protein 1	Pdp1	FBgn0000567	3L	Ecdysone-induced protein 74EF	Eip74EF
MESA period	female	FBgn0016694	3L	PAR-domain protein 1	Pdp1	FBgn0000568	3L	Ecdysone-induced protein 75B	Eip75B
MESA period	female	FBgn0016694	3L	PAR-domain protein 1	Pdp1	FBgn0000625	3L	eyegone	eyg
MESA period	female	FBgn0016694	3L	PAR-domain protein 1	Pdp1	FBgn0000635	X	Fasciclin 2	Fas2
MESA period	female	FBgn0016694	3L	PAR-domain protein 1	Pdp1	FBgn0000639	3L	Fat body protein 1	Fbp1
MESA period	female	FBgn0016694	3L	PAR-domain protein 1	Pdp1	FBgn0000667	X	alpha actinin	Actn
MESA period	female	FBgn0016694	3L	PAR-domain protein 1	Pdp1	FBgn0000709	X	flightless I	fliI
MESA period	female	FBgn0016694	3L	PAR-domain protein 1	Pdp1	FBgn0000711	X	flapwing	flw
MESA period	female	FBgn0016694	3L	PAR-domain protein 1	Pdp1	FBgn0000719	X	folded gastrulation	fog
MESA period	female	FBgn0016694	3L	PAR-domain protein 1	Pdp1	FBgn0000723	3R	FER ortholog (H. sapiens)	FER
MESA period	female	FBgn0016694	3L	PAR-domain protein 1	Pdp1	FBgn0001078	3L	ftz transcription factor 1	ftz-f1
MESA period	female	FBgn0016694	3L	PAR-domain protein 1	Pdp1	FBgn0001085	3L	frizzled	fz
MESA period	female	FBgn0016694	3L	PAR-domain protein 1	Pdp1	FBgn0001098	3R	Glutamate dehydrogenase	Gdh
MESA period	female	FBgn0016694	3L	PAR-domain protein 1	Pdp1	FBgn0001112	3R	Glucose dehydrogenase	Gld
MESA period	female	FBgn0016694	3L	PAR-domain protein 1	Pdp1	FBgn0001223	3L	Heat shock protein 22	Hsp22
MESA period	female	FBgn0016694	3L	PAR-domain protein 1	Pdp1	FBgn0001228	3L	Heat shock gene 67Bb	Hsp67Bb
MESA period	female	FBgn0016694	3L	PAR-domain protein 1	Pdp1	FBgn0001234	3R	Heat shock RNA omega	Hsromega
MESA period	female	FBgn0016694	3L	PAR-domain protein 1	Pdp1	FBgn0001235	3R	homothorax	hth
MESA period	female	FBgn0016694	3L	PAR-domain protein 1	Pdp1	FBgn0001247	3L	Insulin degrading metalloproteinase	Ide
MESA period	female	FBgn0016694	3L	PAR-domain protein 1	Pdp1	FBgn0001250	X	inflated	if
MESA period	female	FBgn0016694	3L	PAR-domain protein 1	Pdp1	FBgn0001253	3L	Ecdysone-inducible gene E1	ImpE1
MESA period	female	FBgn0016694	3L	PAR-domain protein 1	Pdp1	FBgn0001297	3R	kayak	kay
MESA period	female	FBgn0016694	3L	PAR-domain protein 1	Pdp1	FBgn0001404	X	egghead	egh
MESA period	female	FBgn0016694	3L	PAR-domain protein 1	Pdp1	FBgn0002306	3R	stranded at second	sas
MESA period	female	FBgn0016694	3L	PAR-domain protein 1	Pdp1	FBgn0002521	4	pleiohomeotic	pho
MESA period	female	FBgn0016694	3L	PAR-domain protein 1	Pdp1	FBgn0002573	3L	senseless	sens
MESA period	female	FBgn0016694	3L	PAR-domain protein 1	Pdp1	FBgn0002576	X	lozenge	lz
MESA period	female	FBgn0016694	3L	PAR-domain protein 1	Pdp1	FBgn0002577	X	miniature	m
MESA period	female	FBgn0016694	3L	PAR-domain protein 1	Pdp1	FBgn0002590	X	Ribosomal protein S5a	RpS5a
MESA period	female	FBgn0016694	3L	PAR-domain protein 1	Pdp1	FBgn0002772	3R	Myosin alkali light chain 1	Mlc1
MESA period	female	FBgn0016694	3L	PAR-domain protein 1	Pdp1	FBgn0002778	3L	minidiscs	mnd
MESA period	female	FBgn0016694	3L	PAR-domain protein 1	Pdp1	FBgn0002865	3R	Male-specific RNA 98Ca	Mst98Ca
MESA period	female	FBgn0016694	3L	PAR-domain protein 1	Pdp1	FBgn0002917	X	narrow abdomen	na
MESA period	female	FBgn0016694	3L	PAR-domain protein 1	Pdp1	FBgn0002921	3R	Na pump alpha subunit	Atpalpha
MESA period	female	FBgn0016694	3L	PAR-domain protein 1	Pdp1	FBgn0002922	3R	nautilus	nau
MESA period	female	FBgn0016694	3L	PAR-domain protein 1	Pdp1	FBgn0002924	3R	non-claret disjunctional	ncd
MESA period	female	FBgn0016694	3L	PAR-domain protein 1	Pdp1	FBgn0002932	3R	neuralized	neur
MESA period	female	FBgn0016694	3L	PAR-domain protein 1	Pdp1	FBgn0002940	3R	neither inactivation nor afterpotential E	ninaE
MESA period	female	FBgn0016694	3L	PAR-domain protein 1	Pdp1	FBgn0002945	3L	naked cuticle	nkd
MESA period	female	FBgn0016694	3L	PAR-domain protein 1	Pdp1	FBgn0003053	X	pebbled	peb
MESA period	female	FBgn0016694	3L	PAR-domain protein 1	Pdp1	FBgn0003057	X	-	CG10598
MESA period	female	FBgn0016694	3L	PAR-domain protein 1	Pdp1	FBgn0003089	3L	pipe	pip
MESA period	male	FBgn0016694	3L	PAR-domain protein 1	Pdp1	FBgn0003117	3R	pannier	pnr
MESA period	female	FBgn0016694	3L	PAR-domain protein 1	Pdp1	FBgn0003118	3R	pointed	pnt
MESA period	female	FBgn0016694	3L	PAR-domain protein 1	Pdp1	FBgn0003137	3R	Papilin	Ppn
MESA period	female	FBgn0016694	3L	PAR-domain protein 1	Pdp1	FBgn0003149	3L	Paramyosin	Prm
MESA period	female	FBgn0016694	3L	PAR-domain protein 1	Pdp1	FBgn0003165	3R	pumilio	pum
MESA period	female	FBgn0016694	3L	PAR-domain protein 1	Pdp1	FBgn0003178
MESA period	female	FBgn0016694	3L	PAR-domain protein 1	Pdp1	FBgn0003189	X	rudimentary	r
MESA period	female	FBgn0016694	3L	PAR-domain protein 1	Pdp1	FBgn0003301	X	rutabaga	rut
MESA period	female	FBgn0016694	3L	PAR-domain protein 1	Pdp1	FBgn0003302	X	roughex	rux
MESA period	female	FBgn0016694	3L	PAR-domain protein 1	Pdp1	FBgn0003371	X	shaggy	sgg
MESA period	female	FBgn0016694	3L	PAR-domain protein 1	Pdp1	FBgn0003371	X	shaggy	sgg
MESA period	female	FBgn0016694	3L	PAR-domain protein 1	Pdp1	FBgn0003380	X	Shaker	Sh
MESA period	female	FBgn0016694	3L	PAR-domain protein 1	Pdp1	FBgn0003429	3R	slowpoke	slo
MESA period	female	FBgn0016694	3L	PAR-domain protein 1	Pdp1	FBgn0003447	X	singed	sn
MESA period	female	FBgn0016694	3L	PAR-domain protein 1	Pdp1	FBgn0003462	3L	Superoxide dismutase	Sod
MESA period	female	FBgn0016694	3L	PAR-domain protein 1	Pdp1	FBgn0003463	X	short gastrulation	sog
MESA period	female	FBgn0016694	3L	PAR-domain protein 1	Pdp1	FBgn0003499	3R	stripe	sr
MESA period	female	FBgn0016694	3L	PAR-domain protein 1	Pdp1	FBgn0003507	3R	serpent	srp
MESA period	female	FBgn0016694	3L	PAR-domain protein 1	Pdp1	FBgn0003525	3R	string	stg
MESA period	female	FBgn0016694	3L	PAR-domain protein 1	Pdp1	FBgn0003567	3R	suppressor of Hairy wing	su(Hw)
MESA period	female	FBgn0016694	3L	PAR-domain protein 1	Pdp1	FBgn0003651	3R	seven up	svp
MESA period	female	FBgn0016694	3L	PAR-domain protein 1	Pdp1	FBgn0003656	X	swiss cheese	sws
MESA period	female	FBgn0016694	3L	PAR-domain protein 1	Pdp1	FBgn0003721	3R	Tropomyosin 1	Tm1
MESA period	female	FBgn0016694	3L	PAR-domain protein 1	Pdp1	FBgn0003862	3R	trithorax	trx
MESA period	female	FBgn0016694	3L	PAR-domain protein 1	Pdp1	FBgn0003890	3R	beta-Tubulin at 97EF	betaTub97EF
MESA period	female	FBgn0016694	3L	PAR-domain protein 1	Pdp1	FBgn0003944	3R	Ultrabithorax	Ubx
MESA period	female	FBgn0016694	3L	PAR-domain protein 1	Pdp1	FBgn0003996	X	white	w
MESA period	female	FBgn0016694	3L	PAR-domain protein 1	Pdp1	FBgn0003997	3L	head involution defective	hid
MESA period	male	FBgn0016694	3L	PAR-domain protein 1	Pdp1	FBgn0004197	3R	Serrate	Ser
MESA period	female	FBgn0016694	3L	PAR-domain protein 1	Pdp1	FBgn0004197	3R	Serrate	Ser
MESA period	female	FBgn0016694	3L	PAR-domain protein 1	Pdp1	FBgn0004244	3L	Resistant to dieldrin	Rdl
MESA period	female	FBgn0016694	3L	PAR-domain protein 1	Pdp1	FBgn0004359	3R	Transcript 48	T48
MESA period	female	FBgn0016694	3L	PAR-domain protein 1	Pdp1	FBgn0004367	X	meiotic 41	mei-41
MESA period	female	FBgn0016694	3L	PAR-domain protein 1	Pdp1	FBgn0004369	3R	Protein tyrosine phosphatase 99A	Ptp99A
MESA period	female	FBgn0016694	3L	PAR-domain protein 1	Pdp1	FBgn0004370	X	Protein tyrosine phosphatase 10D	Ptp10D
MESA period	female	FBgn0016694	3L	PAR-domain protein 1	Pdp1	FBgn0004390	3L	Ras GTPase activating protein 1	RasGAP1
MESA period	female	FBgn0016694	3L	PAR-domain protein 1	Pdp1	FBgn0004391	X	shattered	shtd
MESA period	female	FBgn0016694	3L	PAR-domain protein 1	Pdp1	FBgn0004395	3R	unkempt	unk
MESA period	female	FBgn0016694	3L	PAR-domain protein 1	Pdp1	FBgn0004449	3L	Tenascin major	Ten-m
MESA period	female	FBgn0016694	3L	PAR-domain protein 1	Pdp1	FBgn0004456	X	multiple edematous wings	mew
MESA period	female	FBgn0016694	3L	PAR-domain protein 1	Pdp1	FBgn0004509	3R	Furin 1	Fur1
MESA period	female	FBgn0016694	3L	PAR-domain protein 1	Pdp1	FBgn0004510	3R	Ets at 97D	Ets97D
MESA period	female	FBgn0016694	3L	PAR-domain protein 1	Pdp1	FBgn0004573	3R	5-hydroxytryptamine (serotonin) receptor 7	5-HT7
MESA period	female	FBgn0016694	3L	PAR-domain protein 1	Pdp1	FBgn0004590	3L	Ecdysone-induced gene 71Ec	Eig71Ec
MESA period	female	FBgn0016694	3L	PAR-domain protein 1	Pdp1	FBgn0004591	3L	Ecdysone-induced gene 71Ed	Eig71Ed
MESA period	female	FBgn0016694	3L	PAR-domain protein 1	Pdp1	FBgn0004592	3L	Ecdysone-induced gene 71Ee	Eig71Ee
MESA period	female	FBgn0016694	3L	PAR-domain protein 1	Pdp1	FBgn0004593	3L	Ecdysone-induced gene 71Ef	Eig71Ef
MESA period	female	FBgn0016694	3L	PAR-domain protein 1	Pdp1	FBgn0004594	3L	Ecdysone-induced gene 71Eg	Eig71Eg
MESA period	female	FBgn0016694	3L	PAR-domain protein 1	Pdp1	FBgn0004606	3R	Zn finger homeodomain 1	zfh1
MESA period	female	FBgn0016694	3L	PAR-domain protein 1	Pdp1	FBgn0004618	3R	glass	gl
MESA period	female	FBgn0016694	3L	PAR-domain protein 1	Pdp1	FBgn0004622	3R	Tachykinin-like receptor at 99D	TkR99D
MESA period	female	FBgn0016694	3L	PAR-domain protein 1	Pdp1	FBgn0004652	3R	fruitless	fru
MESA period	female	FBgn0016694	3L	PAR-domain protein 1	Pdp1	FBgn0004841	3R	Tachykinin-like receptor at 86C	TkR86C
MESA period	female	FBgn0016694	3L	PAR-domain protein 1	Pdp1	FBgn0004842	3R	RYamide receptor	RYa-R
MESA period	female	FBgn0016694	3L	PAR-domain protein 1	Pdp1	FBgn0004852	3L	Adenylyl cyclase 76E	Ac76E
MESA period	female	FBgn0016694	3L	PAR-domain protein 1	Pdp1	FBgn0004854	X	BarH2	B-H2
MESA period	female	FBgn0016694	3L	PAR-domain protein 1	Pdp1	FBgn0004855	3R	RNA polymerase II 15kD subunit	RpII15
MESA period	female	FBgn0016694	3L	PAR-domain protein 1	Pdp1	FBgn0004863	3R	C15	C15
MESA period	female	FBgn0016694	3L	PAR-domain protein 1	Pdp1	FBgn0004864	X	hopscotch	hop
MESA period	female	FBgn0016694	3L	PAR-domain protein 1	Pdp1	FBgn0004865	3L	Ecdysone-induced protein 78C	Eip78C
MESA period	female	FBgn0016694	3L	PAR-domain protein 1	Pdp1	FBgn0004876	3R	center divider	cdi
MESA period	female	FBgn0016694	3L	PAR-domain protein 1	Pdp1	FBgn0004885	3R	tolkin	tok
MESA period	female	FBgn0016694	3L	PAR-domain protein 1	Pdp1	FBgn0005536	3L	Myosin binding subunit	Mbs
MESA period	female	FBgn0016694	3L	PAR-domain protein 1	Pdp1	FBgn0005564	3L	Shaker cognate l	Shal
MESA period	female	FBgn0016694	3L	PAR-domain protein 1	Pdp1	FBgn0005592	3L	breathless	btl
MESA period	female	FBgn0016694	3L	PAR-domain protein 1	Pdp1	FBgn0005659	3R	Ets at 98B	Ets98B
MESA period	female	FBgn0016694	3L	PAR-domain protein 1	Pdp1	FBgn0005670	X	Cytochrome P450-4d1	Cyp4d1
MESA period	female	FBgn0016694	3L	PAR-domain protein 1	Pdp1	FBgn0005671	3R	Vacuolar H[+]-ATPase 55kD subunit	Vha55
MESA period	female	FBgn0016694	3L	PAR-domain protein 1	Pdp1	FBgn0008646	3R	E5	E5
MESA period	female	FBgn0016694	3L	PAR-domain protein 1	Pdp1	FBgn0008651	3R	ladybird late	lbl
MESA period	female	FBgn0016694	3L	PAR-domain protein 1	Pdp1	FBgn0010014	X	Calcineurin B	CanB
MESA period	female	FBgn0016694	3L	PAR-domain protein 1	Pdp1	FBgn0010051	3R	Inositol 1,4,5,-tris-phosphate receptor	Itp-r83A
MESA period	female	FBgn0016694	3L	PAR-domain protein 1	Pdp1	FBgn0010113	3R	headcase	hdc
MESA period	male	FBgn0016694	3L	PAR-domain protein 1	Pdp1	FBgn0010215	3L	alpha Catenin	alpha-Cat
MESA period	female	FBgn0016694	3L	PAR-domain protein 1	Pdp1	FBgn0010235	3L	Kinesin light chain	Klc
MESA period	female	FBgn0016694	3L	PAR-domain protein 1	Pdp1	FBgn0010269	X	Downstream of raf1	Dsor1
MESA period	female	FBgn0016694	3L	PAR-domain protein 1	Pdp1	FBgn0010329	X	Tyramine beta hydroxylase	Tbh
MESA period	female	FBgn0016694	3L	PAR-domain protein 1	Pdp1	FBgn0010340	3R	upstream of RpII140	140up
MESA period	female	FBgn0016694	3L	PAR-domain protein 1	Pdp1	FBgn0010352	3L	Neural conserved at 73EF	Nc73EF
MESA period	female	FBgn0016694	3L	PAR-domain protein 1	Pdp1	FBgn0010383	X	Cytochrome P450-18a1	Cyp18a1
MESA period	female	FBgn0016694	3L	PAR-domain protein 1	Pdp1	FBgn0010406	3L	Ribonuclease X25	RNaseX25
MESA period	female	FBgn0016694	3L	PAR-domain protein 1	Pdp1	FBgn0010741	3L	lethal (3) 01239	l(3)01239
MESA period	female	FBgn0016694	3L	PAR-domain protein 1	Pdp1	FBgn0010762	3L	simjang	simj
MESA period	female	FBgn0016694	3L	PAR-domain protein 1	Pdp1	FBgn0010812	3R	-	unc-45
MESA period	female	FBgn0016694	3L	PAR-domain protein 1	Pdp1	FBgn0010825	3L	Grunge	Gug
MESA period	female	FBgn0016694	3L	PAR-domain protein 1	Pdp1	FBgn0010877	3R	lethal (3) 05822	l(3)05822
MESA period	female	FBgn0016694	3L	PAR-domain protein 1	Pdp1	FBgn0011206	3L	boule	bol
MESA period	female	FBgn0016694	3L	PAR-domain protein 1	Pdp1	FBgn0011225	3R	jaguar	jar
MESA period	female	FBgn0016694	3L	PAR-domain protein 1	Pdp1	FBgn0011270	3R	Pglym87	Pglym87
MESA period	female	FBgn0016694	3L	PAR-domain protein 1	Pdp1	FBgn0011288	3L	Synaptosomal-associated protein 25kDa	Snap25
MESA period	female	FBgn0016694	3L	PAR-domain protein 1	Pdp1	FBgn0011474	3R	pr-set7	pr-set7
MESA period	female	FBgn0016694	3L	PAR-domain protein 1	Pdp1	FBgn0011576	X	Cytochrome P450-4d2	Cyp4d2
MESA period	female	FBgn0016694	3L	PAR-domain protein 1	Pdp1	FBgn0011582	3R	Dopamine 1-like receptor 1	Dop1R1
MESA period	female	FBgn0016694	3L	PAR-domain protein 1	Pdp1	FBgn0011591	3L	fringe	fng
MESA period	female	FBgn0016694	3L	PAR-domain protein 1	Pdp1	FBgn0011596	3R	fuzzy onions	fzo
MESA period	female	FBgn0016694	3L	PAR-domain protein 1	Pdp1	FBgn0011661	X	Moesin	Moe
MESA period	male	FBgn0016694	3L	PAR-domain protein 1	Pdp1	FBgn0011666	3R	musashi	msi
MESA period	female	FBgn0016694	3L	PAR-domain protein 1	Pdp1	FBgn0011666	3R	musashi	msi
MESA period	female	FBgn0016694	3L	PAR-domain protein 1	Pdp1	FBgn0011701	3R	reversed polarity	repo
MESA period	female	FBgn0016694	3L	PAR-domain protein 1	Pdp1	FBgn0011723	3L	brachyenteron	byn
MESA period	female	FBgn0016694	3L	PAR-domain protein 1	Pdp1	FBgn0011740	3R	alpha-Mannosidase class II a	alpha-Man-IIa
MESA period	female	FBgn0016694	3L	PAR-domain protein 1	Pdp1	FBgn0011760	X	cut up	ctp
MESA period	female	FBgn0016694	3L	PAR-domain protein 1	Pdp1	FBgn0011766	3R	E2F transcription factor 1	E2f1
MESA period	female	FBgn0016694	3L	PAR-domain protein 1	Pdp1	FBgn0011802	3L	Gemin3	Gem3
MESA period	female	FBgn0016694	3L	PAR-domain protein 1	Pdp1	FBgn0011817	3L	nemo	nmo
MESA period	female	FBgn0016694	3L	PAR-domain protein 1	Pdp1	FBgn0011837	X	Tis11 homolog	Tis11
MESA period	female	FBgn0016694	3L	PAR-domain protein 1	Pdp1	FBgn0011844	3L	transfer RNA:asp2:69F	tRNA:D2:69F
MESA period	female	FBgn0016694	3L	PAR-domain protein 1	Pdp1	FBgn0011971	3R	transfer RNA:Serine-GCT 2-2	tRNA:Ser-GCT-2-2
MESA period	female	FBgn0016694	3L	PAR-domain protein 1	Pdp1	FBgn0012034	3L	Acetyl Coenzyme A synthase	AcCoAS
MESA period	female	FBgn0016694	3L	PAR-domain protein 1	Pdp1	FBgn0013303	3L	Neurocalcin	Nca
MESA period	female	FBgn0016694	3L	PAR-domain protein 1	Pdp1	FBgn0013334	3R	Synapse-associated protein 47kD	Sap47
MESA period	female	FBgn0016694	3L	PAR-domain protein 1	Pdp1	FBgn0013469	3L	klumpfuss	klu
MESA period	female	FBgn0016694	3L	PAR-domain protein 1	Pdp1	FBgn0013563	3L	Peroxin 1	Pex1
MESA period	female	FBgn0016694	3L	PAR-domain protein 1	Pdp1	FBgn0013576	3R	mustard	mtd
MESA period	female	FBgn0016694	3L	PAR-domain protein 1	Pdp1	FBgn0013717	3L	non-stop	not
MESA period	female	FBgn0016694	3L	PAR-domain protein 1	Pdp1	FBgn0013718	3L	nuclear fallout	nuf
MESA period	female	FBgn0016694	3L	PAR-domain protein 1	Pdp1	FBgn0013759	3R	CASK ortholog	CASK
MESA period	female	FBgn0016694	3L	PAR-domain protein 1	Pdp1	FBgn0013809	X	Dynein heavy chain at 16F	Dhc16F
MESA period	female	FBgn0016694	3L	PAR-domain protein 1	Pdp1	FBgn0013813	3R	Dynein heavy chain at 89D	Dhc98D
MESA period	female	FBgn0016694	3L	PAR-domain protein 1	Pdp1	FBgn0013953	3R	Epidermal stripes and patches	Esp
MESA period	female	FBgn0016694	3L	PAR-domain protein 1	Pdp1	FBgn0013973	3R	Guanylyl cyclase beta-subunit at 100B	Gycbeta100B
MESA period	female	FBgn0016694	3L	PAR-domain protein 1	Pdp1	FBgn0013995	3R	Na/Ca-exchange protein	Calx
MESA period	female	FBgn0016694	3L	PAR-domain protein 1	Pdp1	FBgn0013997	3L	Neurexin IV	Nrx-IV
MESA period	female	FBgn0016694	3L	PAR-domain protein 1	Pdp1	FBgn0014006	3R	Protein kinase at 92B	Pk92B
MESA period	female	FBgn0016694	3L	PAR-domain protein 1	Pdp1	FBgn0014075	3L	UDP-glucose-glycoprotein glucosyltransferase	Ugt
MESA period	female	FBgn0016694	3L	PAR-domain protein 1	Pdp1	FBgn0014135	3R	branchless	bnl
MESA period	female	FBgn0016694	3L	PAR-domain protein 1	Pdp1	FBgn0014343	3L	mirror	mirr
MESA period	female	FBgn0016694	3L	PAR-domain protein 1	Pdp1	FBgn0014368	3L	no optic lobe	nol
MESA period	female	FBgn0016694	3L	PAR-domain protein 1	Pdp1	FBgn0014380	3R	Rho-like	RhoL
MESA period	female	FBgn0016694	3L	PAR-domain protein 1	Pdp1	FBgn0014465	X	Chorion protein b at 7F	Cp7Fb
MESA period	female	FBgn0016694	3L	PAR-domain protein 1	Pdp1	FBgn0014466	X	Chorion protein c at 7F	Cp7Fc
MESA period	female	FBgn0016694	3L	PAR-domain protein 1	Pdp1	FBgn0014848	3L	Eig71Eh	Eig71Eh
MESA period	female	FBgn0016694	3L	PAR-domain protein 1	Pdp1	FBgn0014869	3R	Phosphoglyceromutase	Pglym78
MESA period	female	FBgn0016694	3L	PAR-domain protein 1	Pdp1	FBgn0015024	X	Casein kinase Ialpha	CkIalpha
MESA period	female	FBgn0016694	3L	PAR-domain protein 1	Pdp1	FBgn0015229	3R	gliolectin	glec
MESA period	female	FBgn0016694	3L	PAR-domain protein 1	Pdp1	FBgn0015321	3L	Ubiquitin conjugating enzyme 4	Ubc4
MESA period	female	FBgn0016694	3L	PAR-domain protein 1	Pdp1	FBgn0015323
MESA period	female	FBgn0016694	3L	PAR-domain protein 1	Pdp1	FBgn0015379	X	dodo	dod
MESA period	female	FBgn0016694	3L	PAR-domain protein 1	Pdp1	FBgn0015513	3R	myoblast city	mbc
MESA period	female	FBgn0016694	3L	PAR-domain protein 1	Pdp1	FBgn0015519	X	nicotinic Acetylcholine Receptor alpha3	nAChRalpha3
MESA period	female	FBgn0016694	3L	PAR-domain protein 1	Pdp1	FBgn0015527	X	penguin	peng
MESA period	female	FBgn0016694	3L	PAR-domain protein 1	Pdp1	FBgn0015541	3R	slamdance	sda
MESA period	female	FBgn0016694	3L	PAR-domain protein 1	Pdp1	FBgn0015622	3R	Calnexin 99A	Cnx99A
MESA period	female	FBgn0016694	3L	PAR-domain protein 1	Pdp1	FBgn0015904	3L	araucan	ara
MESA period	female	FBgn0016694	3L	PAR-domain protein 1	Pdp1	FBgn0015919	3L	caupolican	caup
MESA period	female	FBgn0016694	3L	PAR-domain protein 1	Pdp1	FBgn0015946	3L	grim	grim
MESA period	female	FBgn0016694	3L	PAR-domain protein 1	Pdp1	FBgn0016041	X	Translocase of outer membrane 40	Tom40
MESA period	female	FBgn0016694	3L	PAR-domain protein 1	Pdp1	FBgn0016061	3R	sidestep	side
MESA period	female	FBgn0016694	3L	PAR-domain protein 1	Pdp1	FBgn0016081	3L	furry	fry
MESA period	female	FBgn0016694	3L	PAR-domain protein 1	Pdp1	FBgn0016119	3R	ATP synthase, coupling factor 6	ATPsynCF6
MESA period	female	FBgn0016694	3L	PAR-domain protein 1	Pdp1	FBgn0016672	3R	Inositol polyphosphate 1-phosphatase	Ipp
MESA period	female	FBgn0016694	3L	PAR-domain protein 1	Pdp1	FBgn0016694	3L	PAR-domain protein 1	Pdp1
MESA period	female	FBgn0016694	3L	PAR-domain protein 1	Pdp1	FBgn0016694	3L	PAR-domain protein 1	Pdp1
MESA period	female	FBgn0016694	3L	PAR-domain protein 1	Pdp1	FBgn0016700	3R	Rab1	Rab1
MESA period	female	FBgn0016694	3L	PAR-domain protein 1	Pdp1	FBgn0016754	3R	six-banded	sba
MESA period	female	FBgn0016694	3L	PAR-domain protein 1	Pdp1	FBgn0016797	3L	frizzled 2	fz2
MESA period	female	FBgn0016694	3L	PAR-domain protein 1	Pdp1	FBgn0017430	3L	Negative elongation factor E	Nelf-E
MESA period	female	FBgn0016694	3L	PAR-domain protein 1	Pdp1	FBgn0017561	X	Open rectifier K[+] channel 1	Ork1
MESA period	female	FBgn0016694	3L	PAR-domain protein 1	Pdp1	FBgn0017577	3R	Minichromosome maintenance 5	Mcm5
MESA period	female	FBgn0016694	3L	PAR-domain protein 1	Pdp1	FBgn0017590	3R	klingon	klg
MESA period	female	FBgn0016694	3L	PAR-domain protein 1	Pdp1	FBgn0019952	3R	Organic cation transporter	Orct
MESA period	female	FBgn0016694	3L	PAR-domain protein 1	Pdp1	FBgn0020238	3R	14-3-3epsilon	14-3-3epsilon
MESA period	female	FBgn0016694	3L	PAR-domain protein 1	Pdp1	FBgn0020278	3R	locomotion defects	loco
MESA period	female	FBgn0016694	3L	PAR-domain protein 1	Pdp1	FBgn0020294	3L	knockout	ko
MESA period	female	FBgn0016694	3L	PAR-domain protein 1	Pdp1	FBgn0020299	3R	stumps	stumps
MESA period	female	FBgn0016694	3L	PAR-domain protein 1	Pdp1	FBgn0020378	X	Sp1	Sp1
MESA period	female	FBgn0016694	3L	PAR-domain protein 1	Pdp1	FBgn0020385	3R	pugilist	pug
MESA period	female	FBgn0016694	3L	PAR-domain protein 1	Pdp1	FBgn0020546	3R	iab-4	iab-4
MESA period	female	FBgn0016694	3L	PAR-domain protein 1	Pdp1	FBgn0020556	3R	bithoraxoid	bxd
MESA period	female	FBgn0016694	3L	PAR-domain protein 1	Pdp1	FBgn0020647	3R	Krueppel target at 95D	KrT95D
MESA period	female	FBgn0016694	3L	PAR-domain protein 1	Pdp1	FBgn0020655	3L	ADP-ribosylation factor GTPase activating protein 1	ArfGAP1
MESA period	female	FBgn0016694	3L	PAR-domain protein 1	Pdp1	FBgn0020909	X	Rtc1	Rtc1
MESA period	female	FBgn0016694	3L	PAR-domain protein 1	Pdp1	FBgn0021768	3L	nudC	nudC
MESA period	female	FBgn0016694	3L	PAR-domain protein 1	Pdp1	FBgn0021776	3R	miranda	mira
MESA period	female	FBgn0016694	3L	PAR-domain protein 1	Pdp1	FBgn0022786	X	Hira	Hira
MESA period	female	FBgn0016694	3L	PAR-domain protein 1	Pdp1	FBgn0022800	3R	Cadherin 96Ca	Cad96Ca
MESA period	female	FBgn0016694	3L	PAR-domain protein 1	Pdp1	FBgn0022942	X	cap binding protein 80	Cbp80
MESA period	female	FBgn0016694	3L	PAR-domain protein 1	Pdp1	FBgn0023083	3R	frayed	fray
MESA period	female	FBgn0016694	3L	PAR-domain protein 1	Pdp1	FBgn0023095	3L	capricious	caps
MESA period	female	FBgn0016694	3L	PAR-domain protein 1	Pdp1	FBgn0023097	3R	bonus	bon
MESA period	female	FBgn0016694	3L	PAR-domain protein 1	Pdp1	FBgn0023423
MESA period	female	FBgn0016694	3L	PAR-domain protein 1	Pdp1	FBgn0023508	X	Oculocerebrorenal syndrome of Lowe ortholog (H. sapiens)	Ocrl
MESA period	female	FBgn0016694	3L	PAR-domain protein 1	Pdp1	FBgn0023512	X	eIF2B-epsilon	eIF2B-epsilon
MESA period	female	FBgn0016694	3L	PAR-domain protein 1	Pdp1	FBgn0023524	X	-	CG3078
MESA period	female	FBgn0016694	3L	PAR-domain protein 1	Pdp1	FBgn0023526	X	-	CG2865
MESA period	female	FBgn0016694	3L	PAR-domain protein 1	Pdp1	FBgn0023540	X	-	CG3630
MESA period	female	FBgn0016694	3L	PAR-domain protein 1	Pdp1	FBgn0024150	3L	Adenylyl cyclase 78C	Ac78C
MESA period	female	FBgn0016694	3L	PAR-domain protein 1	Pdp1	FBgn0024236	3L	fear-of-intimacy	foi
MESA period	female	FBgn0016694	3L	PAR-domain protein 1	Pdp1	FBgn0024288	3R	Sox100B	Sox100B
MESA period	female	FBgn0016694	3L	PAR-domain protein 1	Pdp1	FBgn0024321	3R	NK7.1	NK7.1
MESA period	female	FBgn0016694	3L	PAR-domain protein 1	Pdp1	FBgn0024509	3R	Sec13 ortholog (S. cerevisiae)	Sec13
MESA period	female	FBgn0016694	3L	PAR-domain protein 1	Pdp1	FBgn0024943	X	PIP82	PIP82
MESA period	female	FBgn0016694	3L	PAR-domain protein 1	Pdp1	FBgn0024944	3R	Octopamine receptor in mushroom bodies	Oamb
MESA period	female	FBgn0016694	3L	PAR-domain protein 1	Pdp1	FBgn0024963	3R	GluClalpha	GluClalpha
MESA period	female	FBgn0016694	3L	PAR-domain protein 1	Pdp1	FBgn0025355	3L	Suppressor of Under-Replication	SuUR
MESA period	female	FBgn0016694	3L	PAR-domain protein 1	Pdp1	FBgn0025574	3R	Pellino	Pli
MESA period	female	FBgn0016694	3L	PAR-domain protein 1	Pdp1	FBgn0025626	X	-	CG4281
MESA period	female	FBgn0016694	3L	PAR-domain protein 1	Pdp1	FBgn0025680	3R	cryptochrome	cry
MESA period	female	FBgn0016694	3L	PAR-domain protein 1	Pdp1	FBgn0025702	3L	serine-arginine protein kinase at 79D	srpk79D
MESA period	female	FBgn0016694	3L	PAR-domain protein 1	Pdp1	FBgn0026079	X	NOP2-Sun domain family, member 2 ortholog	Nsun2
MESA period	female	FBgn0016694	3L	PAR-domain protein 1	Pdp1	FBgn0026084	X	ciboulot	cib
MESA period	female	FBgn0016694	3L	PAR-domain protein 1	Pdp1	FBgn0026090	X	-	CG14812
MESA period	female	FBgn0016694	3L	PAR-domain protein 1	Pdp1	FBgn0026160	3L	tonalli	tna
MESA period	female	FBgn0016694	3L	PAR-domain protein 1	Pdp1	FBgn0026179	3L	schizo	siz
MESA period	female	FBgn0016694	3L	PAR-domain protein 1	Pdp1	FBgn0026181	X	Rho kinase	Rok
MESA period	female	FBgn0016694	3L	PAR-domain protein 1	Pdp1	FBgn0026239	3R	GUK-holder	gukh
MESA period	female	FBgn0016694	3L	PAR-domain protein 1	Pdp1	FBgn0026250	3R	Eukaryotic initiation factor 1A	eIF-1A
MESA period	female	FBgn0016694	3L	PAR-domain protein 1	Pdp1	FBgn0026252	3L	moleskin	msk
MESA period	female	FBgn0016694	3L	PAR-domain protein 1	Pdp1	FBgn0026263	3L	bip1	bip1
MESA period	female	FBgn0016694	3L	PAR-domain protein 1	Pdp1	FBgn0026411	X	-	Lim1
MESA period	female	FBgn0016694	3L	PAR-domain protein 1	Pdp1	FBgn0026597	3R	Axin	Axn
MESA period	female	FBgn0016694	3L	PAR-domain protein 1	Pdp1	FBgn0026616	3R	alpha-Mannosidase class II b	alpha-Man-IIb
MESA period	female	FBgn0016694	3L	PAR-domain protein 1	Pdp1	FBgn0027083	3R	Methionyl-tRNA synthetase	Aats-met
MESA period	female	FBgn0016694	3L	PAR-domain protein 1	Pdp1	FBgn0027087	X	Histidyl-tRNA synthetase	Aats-his
MESA period	female	FBgn0016694	3L	PAR-domain protein 1	Pdp1	FBgn0027095	3R	Mesencephalic astrocyte-derived neurotrophic factor ortholog	Manf
MESA period	female	FBgn0016694	3L	PAR-domain protein 1	Pdp1	FBgn0027279	X	lethal (1) G0196	l(1)G0196
MESA period	female	FBgn0016694	3L	PAR-domain protein 1	Pdp1	FBgn0027339	3L	jim	jim
MESA period	female	FBgn0016694	3L	PAR-domain protein 1	Pdp1	FBgn0027359	X	Tim8	Tim8
MESA period	female	FBgn0016694	3L	PAR-domain protein 1	Pdp1	FBgn0027492	3R	widerborst	wdb
MESA period	female	FBgn0016694	3L	PAR-domain protein 1	Pdp1	FBgn0027528	X	gone early	goe
MESA period	female	FBgn0016694	3L	PAR-domain protein 1	Pdp1	FBgn0027553	X	NELF-B	NELF-B
MESA period	female	FBgn0016694	3L	PAR-domain protein 1	Pdp1	FBgn0027554	3L	-	CG8042
MESA period	female	FBgn0016694	3L	PAR-domain protein 1	Pdp1	FBgn0027556	X	-	CG4928
MESA period	female	FBgn0016694	3L	PAR-domain protein 1	Pdp1	FBgn0027579	3R	minotaur	mino
MESA period	female	FBgn0016694	3L	PAR-domain protein 1	Pdp1	FBgn0027598	3R	CIN85 and CD2AP orthologue	cindr
MESA period	female	FBgn0016694	3L	PAR-domain protein 1	Pdp1	FBgn0027610	3R	Dicarboxylate carrier 1	Dic1
MESA period	female	FBgn0016694	3L	PAR-domain protein 1	Pdp1	FBgn0027621	X	6-phosphofructo-2-kinase	Pfrx
MESA period	female	FBgn0016694	3L	PAR-domain protein 1	Pdp1	FBgn0027657	3R	globin 1	glob1
MESA period	female	FBgn0016694	3L	PAR-domain protein 1	Pdp1	FBgn0027660	3L	bloated tubules	blot
MESA period	female	FBgn0016694	3L	PAR-domain protein 1	Pdp1	FBgn0027950	3R	MBD-like	MBD-like
MESA period	female	FBgn0016694	3L	PAR-domain protein 1	Pdp1	FBgn0028341	X	lethal (1) G0232	l(1)G0232
MESA period	female	FBgn0016694	3L	PAR-domain protein 1	Pdp1	FBgn0028343	X	ANKLE2 ortholog	Ankle2
MESA period	female	FBgn0016694	3L	PAR-domain protein 1	Pdp1	FBgn0028369	X	kin of irre	kirre
MESA period	female	FBgn0016694	3L	PAR-domain protein 1	Pdp1	FBgn0028499	3R	-	CG7985
MESA period	female	FBgn0016694	3L	PAR-domain protein 1	Pdp1	FBgn0028550	X	Activating transcription factor 3	Atf3
MESA period	female	FBgn0016694	3L	PAR-domain protein 1	Pdp1	FBgn0028646	3R	aralar1	aralar1
MESA period	female	FBgn0016694	3L	PAR-domain protein 1	Pdp1	FBgn0028969	X	Coat Protein (coatomer) delta	deltaCOP
MESA period	female	FBgn0016694	3L	PAR-domain protein 1	Pdp1	FBgn0029114	3L	Tollo	Tollo
MESA period	female	FBgn0016694	3L	PAR-domain protein 1	Pdp1	FBgn0029155	3R	Malic enzyme b	Men-b
MESA period	female	FBgn0016694	3L	PAR-domain protein 1	Pdp1	FBgn0029167	3L	Hemolectin	Hml
MESA period	female	FBgn0016694	3L	PAR-domain protein 1	Pdp1	FBgn0029176	3R	Ef1gamma	Ef1gamma
MESA period	female	FBgn0016694	3L	PAR-domain protein 1	Pdp1	FBgn0029504	X	Checkpoint suppressor homologue	CHES-1-like
MESA period	female	FBgn0016694	3L	PAR-domain protein 1	Pdp1	FBgn0029596	X	-	CG14054
MESA period	female	FBgn0016694	3L	PAR-domain protein 1	Pdp1	FBgn0029639	X	-	CG14419
MESA period	female	FBgn0016694	3L	PAR-domain protein 1	Pdp1	FBgn0029656	X	-	CG10793
MESA period	female	FBgn0016694	3L	PAR-domain protein 1	Pdp1	FBgn0029664	X	-	CG10802
MESA period	female	FBgn0016694	3L	PAR-domain protein 1	Pdp1	FBgn0029665	X	-	CG14270
MESA period	female	FBgn0016694	3L	PAR-domain protein 1	Pdp1	FBgn0029688	X	lava lamp	lva
MESA period	female	FBgn0016694	3L	PAR-domain protein 1	Pdp1	FBgn0029697	X	-	CG15570
MESA period	female	FBgn0016694	3L	PAR-domain protein 1	Pdp1	FBgn0029709	X	CHOp24	CHOp24
MESA period	female	FBgn0016694	3L	PAR-domain protein 1	Pdp1	FBgn0029710	X	-	CG3568
MESA period	female	FBgn0016694	3L	PAR-domain protein 1	Pdp1	FBgn0029720	X	-	CG3009
MESA period	female	FBgn0016694	3L	PAR-domain protein 1	Pdp1	FBgn0029746	X	-	CG15465
MESA period	female	FBgn0016694	3L	PAR-domain protein 1	Pdp1	FBgn0029750	X	-	CG3323
MESA period	female	FBgn0016694	3L	PAR-domain protein 1	Pdp1	FBgn0029762	X	Nutrient Amino Acid Transporter 1	NAAT1
MESA period	female	FBgn0016694	3L	PAR-domain protein 1	Pdp1	FBgn0029809	X	-	CG15767
MESA period	female	FBgn0016694	3L	PAR-domain protein 1	Pdp1	FBgn0029810	X	-	CG12239
MESA period	female	FBgn0016694	3L	PAR-domain protein 1	Pdp1	FBgn0029814	X	-	CG15765
MESA period	female	FBgn0016694	3L	PAR-domain protein 1	Pdp1	FBgn0029817	X	-	CG15764
MESA period	female	FBgn0016694	3L	PAR-domain protein 1	Pdp1	FBgn0029830	X	Glutamate receptor binding protein	Grip
MESA period	female	FBgn0016694	3L	PAR-domain protein 1	Pdp1	FBgn0029835	X	-	CG5921
MESA period	female	FBgn0016694	3L	PAR-domain protein 1	Pdp1	FBgn0029851	X	-	CG14445
MESA period	female	FBgn0016694	3L	PAR-domain protein 1	Pdp1	FBgn0029870	X	Mitochondrial assembly regulatory factor	Marf
MESA period	female	FBgn0016694	3L	PAR-domain protein 1	Pdp1	FBgn0029878	X	Protein interacting with APP tail-1	Pat1
MESA period	female	FBgn0016694	3L	PAR-domain protein 1	Pdp1	FBgn0029881	X	pickled eggs	pigs
MESA period	female	FBgn0016694	3L	PAR-domain protein 1	Pdp1	FBgn0029922	X	-	CG14431
MESA period	female	FBgn0016694	3L	PAR-domain protein 1	Pdp1	FBgn0029930	X	-	CG12541
MESA period	female	FBgn0016694	3L	PAR-domain protein 1	Pdp1	FBgn0029939	X	-	CG9650
MESA period	female	FBgn0016694	3L	PAR-domain protein 1	Pdp1	FBgn0029941	X	-	CG1677
MESA period	female	FBgn0016694	3L	PAR-domain protein 1	Pdp1	FBgn0029944	X	Downstream of kinase	Dok
MESA period	female	FBgn0016694	3L	PAR-domain protein 1	Pdp1	FBgn0029945	X	-	CG18155
MESA period	female	FBgn0016694	3L	PAR-domain protein 1	Pdp1	FBgn0029959	X	Rab39	Rab39
MESA period	female	FBgn0016694	3L	PAR-domain protein 1	Pdp1	FBgn0029961	X	Ionotropic receptor 7a	Ir7a
MESA period	female	FBgn0016694	3L	PAR-domain protein 1	Pdp1	FBgn0029962	X	-	CG1402
MESA period	female	FBgn0016694	3L	PAR-domain protein 1	Pdp1	FBgn0029963	X	-	CG10920
MESA period	female	FBgn0016694	3L	PAR-domain protein 1	Pdp1	FBgn0029965	X	Ionotropic receptor 7b	Ir7b
MESA period	female	FBgn0016694	3L	PAR-domain protein 1	Pdp1	FBgn0029995	X	-	CG2256
MESA period	female	FBgn0016694	3L	PAR-domain protein 1	Pdp1	FBgn0030015	X	-	CG10761
MESA period	female	FBgn0016694	3L	PAR-domain protein 1	Pdp1	FBgn0030018	X	slipper	slpr
MESA period	female	FBgn0016694	3L	PAR-domain protein 1	Pdp1	FBgn0030027	X	-	CG1632
MESA period	female	FBgn0016694	3L	PAR-domain protein 1	Pdp1	FBgn0030051	X	Serine Protease Immune Response Integrator	spirit
MESA period	female	FBgn0016694	3L	PAR-domain protein 1	Pdp1	FBgn0030052	X	-	CG12065
MESA period	female	FBgn0016694	3L	PAR-domain protein 1	Pdp1	FBgn0030055	X	-	CG12772
MESA period	female	FBgn0016694	3L	PAR-domain protein 1	Pdp1	FBgn0030065	X	-	CG12075
MESA period	female	FBgn0016694	3L	PAR-domain protein 1	Pdp1	FBgn0030090	X	forked end	fend
MESA period	female	FBgn0016694	3L	PAR-domain protein 1	Pdp1	FBgn0030102	X	-	CG12119
MESA period	female	FBgn0016694	3L	PAR-domain protein 1	Pdp1	FBgn0030136	X	Ribosomal protein S28b	RpS28b
MESA period	female	FBgn0016694	3L	PAR-domain protein 1	Pdp1	FBgn0030137	X	-	CG15317
MESA period	female	FBgn0016694	3L	PAR-domain protein 1	Pdp1	FBgn0030148	X	-	CG3106
MESA period	female	FBgn0016694	3L	PAR-domain protein 1	Pdp1	FBgn0030151	X	-	CG1354
MESA period	female	FBgn0016694	3L	PAR-domain protein 1	Pdp1	FBgn0030156	X	-	CG15247
MESA period	female	FBgn0016694	3L	PAR-domain protein 1	Pdp1	FBgn0030157	X	-	CG1468
MESA period	female	FBgn0016694	3L	PAR-domain protein 1	Pdp1	FBgn0030158	X	-	CG9686
MESA period	female	FBgn0016694	3L	PAR-domain protein 1	Pdp1	FBgn0030167	X	-	CG15252
MESA period	female	FBgn0016694	3L	PAR-domain protein 1	Pdp1	FBgn0030191	X	-	CG15306
MESA period	female	FBgn0016694	3L	PAR-domain protein 1	Pdp1	FBgn0030196	X	Psf3	Psf3
MESA period	female	FBgn0016694	3L	PAR-domain protein 1	Pdp1	FBgn0030349	X	-	CG10353
MESA period	female	FBgn0016694	3L	PAR-domain protein 1	Pdp1	FBgn0030360	X	-	CG1806
MESA period	female	FBgn0016694	3L	PAR-domain protein 1	Pdp1	FBgn0030361	X	-	CG1492
MESA period	female	FBgn0016694	3L	PAR-domain protein 1	Pdp1	FBgn0030376	X	-	CG2750
MESA period	female	FBgn0016694	3L	PAR-domain protein 1	Pdp1	FBgn0030396	X	-	CG2556
MESA period	female	FBgn0016694	3L	PAR-domain protein 1	Pdp1	FBgn0030412	X	Tomosyn ortholog	Tomosyn
MESA period	female	FBgn0016694	3L	PAR-domain protein 1	Pdp1	FBgn0030505	X	NFAT homolog	NFAT
MESA period	female	FBgn0016694	3L	PAR-domain protein 1	Pdp1	FBgn0030574	X	-	CG9413
MESA period	female	FBgn0016694	3L	PAR-domain protein 1	Pdp1	FBgn0030577	X	-	CG5334
MESA period	female	FBgn0016694	3L	PAR-domain protein 1	Pdp1	FBgn0030608	X	Lipid storage droplet-2	Lsd-2
MESA period	female	FBgn0016694	3L	PAR-domain protein 1	Pdp1	FBgn0030617	X	-	CG9095
MESA period	female	FBgn0016694	3L	PAR-domain protein 1	Pdp1	FBgn0030640	X	-	CG6294
MESA period	female	FBgn0016694	3L	PAR-domain protein 1	Pdp1	FBgn0030641	X	-	CG6299
MESA period	female	FBgn0016694	3L	PAR-domain protein 1	Pdp1	FBgn0030684	X	-	CG8260
MESA period	female	FBgn0016694	3L	PAR-domain protein 1	Pdp1	FBgn0030685	X	GRAF ortholog (H. sapiens)	Graf
MESA period	female	FBgn0016694	3L	PAR-domain protein 1	Pdp1	FBgn0030729	X	-	CG12507
MESA period	female	FBgn0016694	3L	PAR-domain protein 1	Pdp1	FBgn0030733	X	Ubiquinol-cytochrome c reductase 14 kDa subunit	UQCR-14
MESA period	female	FBgn0016694	3L	PAR-domain protein 1	Pdp1	FBgn0030734	X	-	CG9911
MESA period	female	FBgn0016694	3L	PAR-domain protein 1	Pdp1	FBgn0030735	X	-	CG3632
MESA period	female	FBgn0016694	3L	PAR-domain protein 1	Pdp1	FBgn0030746	X	-	CG9981
MESA period	female	FBgn0016694	3L	PAR-domain protein 1	Pdp1	FBgn0030756	X	-	CG9903
MESA period	female	FBgn0016694	3L	PAR-domain protein 1	Pdp1	FBgn0030768	X	-	CG9723
MESA period	female	FBgn0016694	3L	PAR-domain protein 1	Pdp1	FBgn0030780	X	-	CG13008
MESA period	female	FBgn0016694	3L	PAR-domain protein 1	Pdp1	FBgn0030796	X	-	CG4829
MESA period	female	FBgn0016694	3L	PAR-domain protein 1	Pdp1	FBgn0030798	X	-	CG13003
MESA period	female	FBgn0016694	3L	PAR-domain protein 1	Pdp1	FBgn0030841	X	-	CG8568
MESA period	female	FBgn0016694	3L	PAR-domain protein 1	Pdp1	FBgn0030846	X	-	CG12992
MESA period	female	FBgn0016694	3L	PAR-domain protein 1	Pdp1	FBgn0030847	X	-	CG12991
MESA period	female	FBgn0016694	3L	PAR-domain protein 1	Pdp1	FBgn0030889	X	-	CG15373
MESA period	female	FBgn0016694	3L	PAR-domain protein 1	Pdp1	FBgn0030897	X	Frequenin 1	Frq1
MESA period	female	FBgn0016694	3L	PAR-domain protein 1	Pdp1	FBgn0030913	X	-	CG6123
MESA period	female	FBgn0016694	3L	PAR-domain protein 1	Pdp1	FBgn0030936	X	-	CG6481
MESA period	female	FBgn0016694	3L	PAR-domain protein 1	Pdp1	FBgn0030952	X	-	CG12609
MESA period	female	FBgn0016694	3L	PAR-domain protein 1	Pdp1	FBgn0030964	X	PDGF- and VEGF-related factor 1	Pvf1
MESA period	female	FBgn0016694	3L	PAR-domain protein 1	Pdp1	FBgn0030983	X	-	CG15882
MESA period	female	FBgn0016694	3L	PAR-domain protein 1	Pdp1	FBgn0030984	X	twiggy	tgy
MESA period	female	FBgn0016694	3L	PAR-domain protein 1	Pdp1	FBgn0031001	X	-	CG7884
MESA period	female	FBgn0016694	3L	PAR-domain protein 1	Pdp1	FBgn0031008	X	-	CG8010
MESA period	female	FBgn0016694	3L	PAR-domain protein 1	Pdp1	FBgn0031011	X	-	CG8034
MESA period	female	FBgn0016694	3L	PAR-domain protein 1	Pdp1	FBgn0031012	X	-	CG8051
MESA period	male	FBgn0016694	3L	PAR-domain protein 1	Pdp1	FBgn0031016	X	kekkon5	kek5
MESA period	female	FBgn0016694	3L	PAR-domain protein 1	Pdp1	FBgn0031016	X	kekkon5	kek5
MESA period	female	FBgn0016694	3L	PAR-domain protein 1	Pdp1	FBgn0031023	X	-	CG14200
MESA period	female	FBgn0016694	3L	PAR-domain protein 1	Pdp1	FBgn0031033	X	-	CG14219
MESA period	female	FBgn0016694	3L	PAR-domain protein 1	Pdp1	FBgn0031034	X	-	CG14205
MESA period	female	FBgn0016694	3L	PAR-domain protein 1	Pdp1	FBgn0031036	X	-	CG14220
MESA period	female	FBgn0016694	3L	PAR-domain protein 1	Pdp1	FBgn0031100	X	-	CG1504
MESA period	female	FBgn0016694	3L	PAR-domain protein 1	Pdp1	FBgn0031101	X	-	CG1631
MESA period	female	FBgn0016694	3L	PAR-domain protein 1	Pdp1	FBgn0031107	X	HECT and RLD domain containing protein 2	HERC2
MESA period	female	FBgn0016694	3L	PAR-domain protein 1	Pdp1	FBgn0031108	X	-	CG15459
MESA period	female	FBgn0016694	3L	PAR-domain protein 1	Pdp1	FBgn0031116	X	-	CG1695
MESA period	female	FBgn0016694	3L	PAR-domain protein 1	Pdp1	FBgn0031118	X	Rho GTPase activating protein at 19D	RhoGAP19D
MESA period	female	FBgn0016694	3L	PAR-domain protein 1	Pdp1	FBgn0031127	X	-	CG1835
MESA period	female	FBgn0016694	3L	PAR-domain protein 1	Pdp1	FBgn0031150	X	bves	bves
MESA period	female	FBgn0016694	3L	PAR-domain protein 1	Pdp1	FBgn0031169	X	-	CG1494
MESA period	female	FBgn0016694	3L	PAR-domain protein 1	Pdp1	FBgn0031170	X	-	CG1718
MESA period	female	FBgn0016694	3L	PAR-domain protein 1	Pdp1	FBgn0031174	X	-	CG1486
MESA period	female	FBgn0016694	3L	PAR-domain protein 1	Pdp1	FBgn0031187	X	Ubiquitin specific protease 2	Usp2
MESA period	female	FBgn0016694	3L	PAR-domain protein 1	Pdp1	FBgn0031189	X	-	CG14618
MESA period	female	FBgn0016694	3L	PAR-domain protein 1	Pdp1	FBgn0031190	X	-	CG12576
MESA period	female	FBgn0016694	3L	PAR-domain protein 1	Pdp1	FBgn0035845	3L	-	CG13675
MESA period	female	FBgn0016694	3L	PAR-domain protein 1	Pdp1	FBgn0035849	3L	estrogen-related receptor	ERR
MESA period	female	FBgn0016694	3L	PAR-domain protein 1	Pdp1	FBgn0035854	3L	-	CG8005
MESA period	female	FBgn0016694	3L	PAR-domain protein 1	Pdp1	FBgn0035871	3L	Bax Inhibitor-1	BI-1
MESA period	female	FBgn0016694	3L	PAR-domain protein 1	Pdp1	FBgn0035872	3L	-	CG7185
MESA period	female	FBgn0016694	3L	PAR-domain protein 1	Pdp1	FBgn0035875	3L	Cuticular protein 66Cb	Cpr66Cb
MESA period	female	FBgn0016694	3L	PAR-domain protein 1	Pdp1	FBgn0035888	3L	-	CG7120
MESA period	female	FBgn0016694	3L	PAR-domain protein 1	Pdp1	FBgn0035896	3L	-	CG6983
MESA period	female	FBgn0016694	3L	PAR-domain protein 1	Pdp1	FBgn0035917	3L	Z band alternatively spliced PDZ-motif protein 66	Zasp66
MESA period	female	FBgn0016694	3L	PAR-domain protein 1	Pdp1	FBgn0035936	3L	Tetraspanin 66E	Tsp66E
MESA period	female	FBgn0016694	3L	PAR-domain protein 1	Pdp1	FBgn0035948	3L	-	CG5644
MESA period	female	FBgn0016694	3L	PAR-domain protein 1	Pdp1	FBgn0035954	3L	Dorsocross3	Doc3
MESA period	female	FBgn0016694	3L	PAR-domain protein 1	Pdp1	FBgn0035969	3L	-	CG4476
MESA period	female	FBgn0016694	3L	PAR-domain protein 1	Pdp1	FBgn0035976	3L	Peptidoglycan recognition protein LC	PGRP-LC
MESA period	female	FBgn0016694	3L	PAR-domain protein 1	Pdp1	FBgn0035977	3L	Peptidoglycan recognition protein LF	PGRP-LF
MESA period	female	FBgn0016694	3L	PAR-domain protein 1	Pdp1	FBgn0035978	3L	UGP	UGP
MESA period	female	FBgn0016694	3L	PAR-domain protein 1	Pdp1	FBgn0035982	3L	-	CG4461
MESA period	female	FBgn0016694	3L	PAR-domain protein 1	Pdp1	FBgn0035983	3L	-	CG4080
MESA period	female	FBgn0016694	3L	PAR-domain protein 1	Pdp1	FBgn0035986	3L	-	CG4022
MESA period	female	FBgn0016694	3L	PAR-domain protein 1	Pdp1	FBgn0035988	3L	-	CG3982
MESA period	female	FBgn0016694	3L	PAR-domain protein 1	Pdp1	FBgn0035989	3L	-	CG3967
MESA period	female	FBgn0016694	3L	PAR-domain protein 1	Pdp1	FBgn0035993	3L	Nuclear factor Y-box A	Nf-YA
MESA period	female	FBgn0016694	3L	PAR-domain protein 1	Pdp1	FBgn0036007	3L	pathetic	path
MESA period	female	FBgn0016694	3L	PAR-domain protein 1	Pdp1	FBgn0036023	3L	-	CG18179
MESA period	female	FBgn0016694	3L	PAR-domain protein 1	Pdp1	FBgn0036024	3L	-	CG18180
MESA period	female	FBgn0016694	3L	PAR-domain protein 1	Pdp1	FBgn0036036	3L	-	CG14174
MESA period	female	FBgn0016694	3L	PAR-domain protein 1	Pdp1	FBgn0036040	3L	-	CG6749
MESA period	female	FBgn0016694	3L	PAR-domain protein 1	Pdp1	FBgn0036043	3L	-	CG8177
MESA period	female	FBgn0016694	3L	PAR-domain protein 1	Pdp1	FBgn0036044	3L	-	Zasp67
MESA period	female	FBgn0016694	3L	PAR-domain protein 1	Pdp1	FBgn0036075	3L	-	CG8065
MESA period	female	FBgn0016694	3L	PAR-domain protein 1	Pdp1	FBgn0036082	3L	-	CG12362
MESA period	female	FBgn0016694	3L	PAR-domain protein 1	Pdp1	FBgn0036099	3L	-	CG11811
MESA period	female	FBgn0016694	3L	PAR-domain protein 1	Pdp1	FBgn0036101	3L	Ninjurin A	NijA
MESA period	male	FBgn0016694	3L	PAR-domain protein 1	Pdp1	FBgn0036112	3L	-	CG14147
MESA period	female	FBgn0016694	3L	PAR-domain protein 1	Pdp1	FBgn0036112	3L	-	CG14147
MESA period	female	FBgn0016694	3L	PAR-domain protein 1	Pdp1	FBgn0036121	3L	-	CG6310
MESA period	female	FBgn0016694	3L	PAR-domain protein 1	Pdp1	FBgn0036133	3L	-	CG7638
MESA period	female	FBgn0016694	3L	PAR-domain protein 1	Pdp1	FBgn0036153	3L	-	CG7573
MESA period	female	FBgn0016694	3L	PAR-domain protein 1	Pdp1	FBgn0036155	3L	-	CG6163
MESA period	female	FBgn0016694	3L	PAR-domain protein 1	Pdp1	FBgn0036156	3L	-	CG11726
MESA period	female	FBgn0016694	3L	PAR-domain protein 1	Pdp1	FBgn0036158	3L	-	CG6149
MESA period	female	FBgn0016694	3L	PAR-domain protein 1	Pdp1	FBgn0036159	3L	-	CG7557
MESA period	female	FBgn0016694	3L	PAR-domain protein 1	Pdp1	FBgn0036160	3L	-	CG12289
MESA period	female	FBgn0016694	3L	PAR-domain protein 1	Pdp1	FBgn0036161	3L	-	CG7551
MESA period	female	FBgn0016694	3L	PAR-domain protein 1	Pdp1	FBgn0036168	3L	-	CG7512
MESA period	female	FBgn0016694	3L	PAR-domain protein 1	Pdp1	FBgn0036177	3L	-	CG33268
MESA period	female	FBgn0016694	3L	PAR-domain protein 1	Pdp1	FBgn0036186	3L	-	CG6071
MESA period	female	FBgn0016694	3L	PAR-domain protein 1	Pdp1	FBgn0036187	3L	RIO kinase 1	RIOK1
MESA period	female	FBgn0016694	3L	PAR-domain protein 1	Pdp1	FBgn0036194	3L	-	CG11652
MESA period	female	FBgn0016694	3L	PAR-domain protein 1	Pdp1	FBgn0036195	3L	-	CG6053
MESA period	female	FBgn0016694	3L	PAR-domain protein 1	Pdp1	FBgn0036196	3L	-	CG11658
MESA period	female	FBgn0016694	3L	PAR-domain protein 1	Pdp1	FBgn0036202	3L	-	CG6024
MESA period	female	FBgn0016694	3L	PAR-domain protein 1	Pdp1	FBgn0036208	3L	-	CG10361
MESA period	female	FBgn0016694	3L	PAR-domain protein 1	Pdp1	FBgn0036221	3L	-	CG11588
MESA period	female	FBgn0016694	3L	PAR-domain protein 1	Pdp1	FBgn0036222	3L	Succinate dehydrogenase, subunit A (flavoprotein)-like	SdhAL
MESA period	female	FBgn0016694	3L	PAR-domain protein 1	Pdp1	FBgn0036232	3L	-	CG14125
MESA period	female	FBgn0016694	3L	PAR-domain protein 1	Pdp1	FBgn0036235	3L	-	CG6938
MESA period	female	FBgn0016694	3L	PAR-domain protein 1	Pdp1	FBgn0036271	3L	Porphobilinogen synthase	Pbgs
MESA period	female	FBgn0016694	3L	PAR-domain protein 1	Pdp1	FBgn0036273	3L	-	CG10426
MESA period	female	FBgn0016694	3L	PAR-domain protein 1	Pdp1	FBgn0036278	3L	Corazonin receptor	CrzR
MESA period	female	FBgn0016694	3L	PAR-domain protein 1	Pdp1	FBgn0036279	3L	sodium chloride cotransporter 69	Ncc69
MESA period	female	FBgn0016694	3L	PAR-domain protein 1	Pdp1	FBgn0036285	3L	twin of eyg	toe
MESA period	female	FBgn0016694	3L	PAR-domain protein 1	Pdp1	FBgn0036287	3L	-	CG10663
MESA period	female	FBgn0016694	3L	PAR-domain protein 1	Pdp1	FBgn0036288	3L	-	CG10660
MESA period	female	FBgn0016694	3L	PAR-domain protein 1	Pdp1	FBgn0036289	3L	-	CG10657
MESA period	female	FBgn0016694	3L	PAR-domain protein 1	Pdp1	FBgn0036290	3L	-	CG10638
MESA period	female	FBgn0016694	3L	PAR-domain protein 1	Pdp1	FBgn0036298	3L	nesthocker	nst
MESA period	female	FBgn0016694	3L	PAR-domain protein 1	Pdp1	FBgn0036299	3L	Transferrin 2	Tsf2
MESA period	female	FBgn0016694	3L	PAR-domain protein 1	Pdp1	FBgn0036302	3L	sosondowah	sowah
MESA period	female	FBgn0016694	3L	PAR-domain protein 1	Pdp1	FBgn0036305	3L	-	CG10984
MESA period	female	FBgn0016694	3L	PAR-domain protein 1	Pdp1	FBgn0036334	3L	-	CG11267
MESA period	female	FBgn0016694	3L	PAR-domain protein 1	Pdp1	FBgn0036335	3L	mitochondrial ribosomal protein L20	mRpL20
MESA period	female	FBgn0016694	3L	PAR-domain protein 1	Pdp1	FBgn0036343	3L	-	CG14115
MESA period	female	FBgn0016694	3L	PAR-domain protein 1	Pdp1	FBgn0036346	3L	-	CG11251
MESA period	female	FBgn0016694	3L	PAR-domain protein 1	Pdp1	FBgn0036348	3L	-	CG17687
MESA period	female	FBgn0016694	3L	PAR-domain protein 1	Pdp1	FBgn0036353	3L	-	CG10171
MESA period	female	FBgn0016694	3L	PAR-domain protein 1	Pdp1	FBgn0036354	3L	Proteome of centrioles 1	Poc1
MESA period	female	FBgn0016694	3L	PAR-domain protein 1	Pdp1	FBgn0036361	3L	-	CG10154
MESA period	female	FBgn0016694	3L	PAR-domain protein 1	Pdp1	FBgn0036362	3L	-	CG10725
MESA period	female	FBgn0016694	3L	PAR-domain protein 1	Pdp1	FBgn0036369	3L	-	CG10089
MESA period	female	FBgn0016694	3L	PAR-domain protein 1	Pdp1	FBgn0036410	3L	-	CG8100
MESA period	female	FBgn0016694	3L	PAR-domain protein 1	Pdp1	FBgn0036416	3L	-	CG7924
MESA period	female	FBgn0016694	3L	PAR-domain protein 1	Pdp1	FBgn0036426	3L	-	CG9592
MESA period	female	FBgn0016694	3L	PAR-domain protein 1	Pdp1	FBgn0036442	3L	-	CG13473
MESA period	female	FBgn0016694	3L	PAR-domain protein 1	Pdp1	FBgn0036443	3L	-	CG13471
MESA period	female	FBgn0016694	3L	PAR-domain protein 1	Pdp1	FBgn0036449	3L	brummer	bmm
MESA period	female	FBgn0016694	3L	PAR-domain protein 1	Pdp1	FBgn0036450	3L	tudor domain containing 3 ortholog (H.sapiens)	Tdrd3
MESA period	female	FBgn0016694	3L	PAR-domain protein 1	Pdp1	FBgn0036454	3L	-	CG17839
MESA period	female	FBgn0016694	3L	PAR-domain protein 1	Pdp1	FBgn0036460	3L	-	CG5114
MESA period	female	FBgn0016694	3L	PAR-domain protein 1	Pdp1	FBgn0036461	3L	Zinc/iron regulated transporter-related protein 71B	Zip71B
MESA period	female	FBgn0016694	3L	PAR-domain protein 1	Pdp1	FBgn0036463	3L	Reversion-inducing-cysteine-rich protein with kazal motifs	Reck
MESA period	female	FBgn0016694	3L	PAR-domain protein 1	Pdp1	FBgn0036469	3L	-	CG18649
MESA period	female	FBgn0016694	3L	PAR-domain protein 1	Pdp1	FBgn0036470	3L	-	CG13463
MESA period	female	FBgn0016694	3L	PAR-domain protein 1	Pdp1	FBgn0036471	3L	-	CG13460
MESA period	female	FBgn0016694	3L	PAR-domain protein 1	Pdp1	FBgn0036490	3L	-	CG6888
MESA period	female	FBgn0016694	3L	PAR-domain protein 1	Pdp1	FBgn0036495	3L	-	CG33259
MESA period	female	FBgn0016694	3L	PAR-domain protein 1	Pdp1	FBgn0036496	3L	-	CG7804
MESA period	female	FBgn0016694	3L	PAR-domain protein 1	Pdp1	FBgn0036498	3L	-	CG13455
MESA period	female	FBgn0016694	3L	PAR-domain protein 1	Pdp1	FBgn0036499	3L	-	CG7276
MESA period	female	FBgn0016694	3L	PAR-domain protein 1	Pdp1	FBgn0036503	3L	-	CG13454
MESA period	female	FBgn0016694	3L	PAR-domain protein 1	Pdp1	FBgn0036518	3L	Rho GTPase activating protein at 71E	RhoGAP71E
MESA period	female	FBgn0016694	3L	PAR-domain protein 1	Pdp1	FBgn0036529	3L	polypeptide GalNAc transferase 8	pgant8
MESA period	female	FBgn0016694	3L	PAR-domain protein 1	Pdp1	FBgn0036544	3L	sugar-free frosting	sff
MESA period	female	FBgn0016694	3L	PAR-domain protein 1	Pdp1	FBgn0036553	3L	-	CG17027
MESA period	female	FBgn0016694	3L	PAR-domain protein 1	Pdp1	FBgn0036583	3L	-	CG13055
MESA period	female	FBgn0016694	3L	PAR-domain protein 1	Pdp1	FBgn0036598	3L	-	CG4982
MESA period	female	FBgn0016694	3L	PAR-domain protein 1	Pdp1	FBgn0036599	3L	-	CG13044
MESA period	female	FBgn0016694	3L	PAR-domain protein 1	Pdp1	FBgn0036612	3L	-	CG4998
MESA period	female	FBgn0016694	3L	PAR-domain protein 1	Pdp1	FBgn0036618	3L	Cuticular protein 72Eb	Cpr72Eb
MESA period	female	FBgn0016694	3L	PAR-domain protein 1	Pdp1	FBgn0036619	3L	Cuticular protein 72Ec	Cpr72Ec
MESA period	female	FBgn0016694	3L	PAR-domain protein 1	Pdp1	FBgn0036623	3L	-	CG4729
MESA period	female	FBgn0016694	3L	PAR-domain protein 1	Pdp1	FBgn0036624	3L	RING-associated factor 2	RAF2
MESA period	female	FBgn0016694	3L	PAR-domain protein 1	Pdp1	FBgn0036663	3L	-	CG9674
MESA period	female	FBgn0016694	3L	PAR-domain protein 1	Pdp1	FBgn0036665	3L	-	CG13024
MESA period	female	FBgn0016694	3L	PAR-domain protein 1	Pdp1	FBgn0036678	3L	-	CG11905
MESA period	female	FBgn0016694	3L	PAR-domain protein 1	Pdp1	FBgn0036697	3L	rogdi	rogdi
MESA period	female	FBgn0016694	3L	PAR-domain protein 1	Pdp1	FBgn0036702	3L	-	CG6512
MESA period	female	FBgn0016694	3L	PAR-domain protein 1	Pdp1	FBgn0036703	3L	-	CG7707
MESA period	female	FBgn0016694	3L	PAR-domain protein 1	Pdp1	FBgn0036713	3L	Myoinhibiting peptide precursor	Mip
MESA period	female	FBgn0016694	3L	PAR-domain protein 1	Pdp1	FBgn0036715	3L	Cadherin 74A	Cad74A
MESA period	male	FBgn0016694	3L	PAR-domain protein 1	Pdp1	FBgn0036725	3L	-	CG18265
MESA period	female	FBgn0016694	3L	PAR-domain protein 1	Pdp1	FBgn0036727	3L	-	CG7589
MESA period	female	FBgn0016694	3L	PAR-domain protein 1	Pdp1	FBgn0036732	3L	Organic anion transporting polypeptide 74D	Oatp74D
MESA period	female	FBgn0016694	3L	PAR-domain protein 1	Pdp1	FBgn0036742	3L	-	CG7497
MESA period	female	FBgn0016694	3L	PAR-domain protein 1	Pdp1	FBgn0036752	3L	Adenosine deaminase-related growth factor A	Adgf-A
MESA period	female	FBgn0016694	3L	PAR-domain protein 1	Pdp1	FBgn0036756	3L	cln3	cln3
MESA period	female	FBgn0016694	3L	PAR-domain protein 1	Pdp1	FBgn0036773	3L	-	CG13698
MESA period	female	FBgn0016694	3L	PAR-domain protein 1	Pdp1	FBgn0036774	3L	mitochondrial ribosomal protein S26	mRpS26
MESA period	female	FBgn0016694	3L	PAR-domain protein 1	Pdp1	FBgn0036782	3L	-	CG7320
MESA period	female	FBgn0016694	3L	PAR-domain protein 1	Pdp1	FBgn0036791	3L	-	CG7271
MESA period	female	FBgn0016694	3L	PAR-domain protein 1	Pdp1	FBgn0036793	3L	-	CG4174
MESA period	female	FBgn0016694	3L	PAR-domain protein 1	Pdp1	FBgn0036799	3L	-	CG13380
MESA period	female	FBgn0016694	3L	PAR-domain protein 1	Pdp1	FBgn0036813	3L	Autophagy-related 3	Atg3
MESA period	female	FBgn0016694	3L	PAR-domain protein 1	Pdp1	FBgn0036817	3L	-	CG6865
MESA period	female	FBgn0016694	3L	PAR-domain protein 1	Pdp1	FBgn0036822	3L	Ninjurin B	NijB
MESA period	female	FBgn0016694	3L	PAR-domain protein 1	Pdp1	FBgn0036824	3L	-	CG3902
MESA period	female	FBgn0016694	3L	PAR-domain protein 1	Pdp1	FBgn0036825	3L	Ribosomal protein L26	RpL26
MESA period	female	FBgn0016694	3L	PAR-domain protein 1	Pdp1	FBgn0036829	3L	Ionotropic receptor 75d	Ir75d
MESA period	female	FBgn0016694	3L	PAR-domain protein 1	Pdp1	FBgn0036830	3L	-	CG14077
MESA period	female	FBgn0016694	3L	PAR-domain protein 1	Pdp1	FBgn0036846	3L	Misexpression suppressor of ras 6	MESR6
MESA period	female	FBgn0016694	3L	PAR-domain protein 1	Pdp1	FBgn0036847	3L	-	CG11577
MESA period	female	FBgn0016694	3L	PAR-domain protein 1	Pdp1	FBgn0036848	3L	-	CG10424
MESA period	female	FBgn0016694	3L	PAR-domain protein 1	Pdp1	FBgn0036849	3L	-	CG14079
MESA period	female	FBgn0016694	3L	PAR-domain protein 1	Pdp1	FBgn0036851	3L	-	CG14082
MESA period	female	FBgn0016694	3L	PAR-domain protein 1	Pdp1	FBgn0036859	3L	-	CG14085
MESA period	female	FBgn0016694	3L	PAR-domain protein 1	Pdp1	FBgn0036862	3L	Glycogen binding subunit 76A	Gbs-76A
MESA period	female	FBgn0016694	3L	PAR-domain protein 1	Pdp1	FBgn0036888	3L	-	CG9330
MESA period	female	FBgn0016694	3L	PAR-domain protein 1	Pdp1	FBgn0036889	3L	-	CG14100
MESA period	female	FBgn0016694	3L	PAR-domain protein 1	Pdp1	FBgn0036926	3L	-	CG7646
MESA period	female	FBgn0016694	3L	PAR-domain protein 1	Pdp1	FBgn0036935	3L	-	CG14186
MESA period	female	FBgn0016694	3L	PAR-domain protein 1	Pdp1	FBgn0036980	3L	Rho-related BTB domain containing	RhoBTB
MESA period	female	FBgn0016694	3L	PAR-domain protein 1	Pdp1	FBgn0036985	3L	zye	zye
MESA period	female	FBgn0016694	3L	PAR-domain protein 1	Pdp1	FBgn0036997	3L	-	CG5955
MESA period	female	FBgn0016694	3L	PAR-domain protein 1	Pdp1	FBgn0037004	3L	-	CG17637
MESA period	female	FBgn0016694	3L	PAR-domain protein 1	Pdp1	FBgn0037012	3L	Reduction in Cnn dots 2	Rcd2
MESA period	female	FBgn0016694	3L	PAR-domain protein 1	Pdp1	FBgn0037013	3L	-	CG13250
MESA period	female	FBgn0016694	3L	PAR-domain protein 1	Pdp1	FBgn0037015	3L	crimpy	cmpy
MESA period	female	FBgn0016694	3L	PAR-domain protein 1	Pdp1	FBgn0037057	3L	-	CG10512
MESA period	female	FBgn0016694	3L	PAR-domain protein 1	Pdp1	FBgn0037059	3L	-	CG10510
MESA period	female	FBgn0016694	3L	PAR-domain protein 1	Pdp1	FBgn0037105	3L	S1P	S1P
MESA period	female	FBgn0016694	3L	PAR-domain protein 1	Pdp1	FBgn0037106	3L	-	CG11307
MESA period	female	FBgn0016694	3L	PAR-domain protein 1	Pdp1	FBgn0037130	3L	Syntrophin-like 1	Syn1
MESA period	female	FBgn0016694	3L	PAR-domain protein 1	Pdp1	FBgn0037153	3L	olf413	olf413
MESA period	female	FBgn0016694	3L	PAR-domain protein 1	Pdp1	FBgn0037202	3L	Suppressor of Stem-Loop mutation ortholog (S. cerevisiae)	Ssl1
MESA period	female	FBgn0016694	3L	PAR-domain protein 1	Pdp1	FBgn0037203	3L	slimfast	slif
MESA period	female	FBgn0016694	3L	PAR-domain protein 1	Pdp1	FBgn0037206	3L	-	CG12768
MESA period	female	FBgn0016694	3L	PAR-domain protein 1	Pdp1	FBgn0037375	3R	katanin p60-like 1	kat-60L1
MESA period	female	FBgn0016694	3L	PAR-domain protein 1	Pdp1	FBgn0037399	3R	Odorant receptor 83c	Or83c
MESA period	female	FBgn0016694	3L	PAR-domain protein 1	Pdp1	FBgn0037447	3R	Neurochondrin	Neurochondrin
MESA period	female	FBgn0016694	3L	PAR-domain protein 1	Pdp1	FBgn0037503	3R	-	CG14598
MESA period	female	FBgn0016694	3L	PAR-domain protein 1	Pdp1	FBgn0037513	3R	pyd3	pyd3
MESA period	female	FBgn0016694	3L	PAR-domain protein 1	Pdp1	FBgn0037521	3R	-	CG2993
MESA period	female	FBgn0016694	3L	PAR-domain protein 1	Pdp1	FBgn0037525	3R	-	CG17816
MESA period	female	FBgn0016694	3L	PAR-domain protein 1	Pdp1	FBgn0037526	3R	-	CG10092
MESA period	female	FBgn0016694	3L	PAR-domain protein 1	Pdp1	FBgn0037529	3R	mitochondrial ribosomal protein S9	mRpS9
MESA period	female	FBgn0016694	3L	PAR-domain protein 1	Pdp1	FBgn0037546	3R	muscarinic Acetylcholine Receptor, B-type	mAChR-B
MESA period	female	FBgn0016694	3L	PAR-domain protein 1	Pdp1	FBgn0037555	3R	transcriptional Adaptor 2b	Ada2b
MESA period	female	FBgn0016694	3L	PAR-domain protein 1	Pdp1	FBgn0037556	3R	-	CG9636
MESA period	female	FBgn0016694	3L	PAR-domain protein 1	Pdp1	FBgn0037565	3R	-	CG9626
MESA period	female	FBgn0016694	3L	PAR-domain protein 1	Pdp1	FBgn0037566	3R	mitochondrial ribosomal protein L1	mRpL1
MESA period	female	FBgn0016694	3L	PAR-domain protein 1	Pdp1	FBgn0037569	3R	tex	tex
MESA period	female	FBgn0016694	3L	PAR-domain protein 1	Pdp1	FBgn0037578	3R	-	CG9601
MESA period	female	FBgn0016694	3L	PAR-domain protein 1	Pdp1	FBgn0037579	3R	Cytochrome c oxidase subunit 7A-like	COX7AL
MESA period	female	FBgn0016694	3L	PAR-domain protein 1	Pdp1	FBgn0037620	3R	ranshi	ranshi
MESA period	female	FBgn0016694	3L	PAR-domain protein 1	Pdp1	FBgn0037621	3R	Motif 1 Binding Protein	M1BP
MESA period	female	FBgn0016694	3L	PAR-domain protein 1	Pdp1	FBgn0037623	3R	-	CG9801
MESA period	female	FBgn0016694	3L	PAR-domain protein 1	Pdp1	FBgn0037637	3R	IscU homolog	IscU
MESA period	female	FBgn0016694	3L	PAR-domain protein 1	Pdp1	FBgn0037644	3R	-	CG11964
MESA period	female	FBgn0016694	3L	PAR-domain protein 1	Pdp1	FBgn0037675	3R	Heterochromatin Protein 1e	HP1e
MESA period	female	FBgn0016694	3L	PAR-domain protein 1	Pdp1	FBgn0037676	3R	-	CG8861
MESA period	female	FBgn0016694	3L	PAR-domain protein 1	Pdp1	FBgn0037698	3R	-	CG16779
MESA period	female	FBgn0016694	3L	PAR-domain protein 1	Pdp1	FBgn0037710	3R	-	CG9393
MESA period	female	FBgn0016694	3L	PAR-domain protein 1	Pdp1	FBgn0037712	3R	-	CG16789
MESA period	female	FBgn0016694	3L	PAR-domain protein 1	Pdp1	FBgn0037713	3R	-	CG16790
[truncated: 4,952 more rows]

## Sheet: Table S7
FlyBase ID	Gene Symbol	Chisq period	MESA period	RI	Day avg. bout length	Day avg. bout length CVE	Day bout number	Day bout number CVE	Day sleep CVE	Night avg. bout length	Night avg. bout length CVE	Night sleep	Night sleep CVE	Waking activity	Waking activity CVE	Sum
FBgn0053100	4EHP	1											1		1	3
FBgn0004168	5-HT1A		1		1							1	1		1	5
FBgn0000015	Abd-B		1												1	2
FBgn0000114	aret			1	1								1	1	1	5
FBgn0020236	ATPCL			1	1											2
FBgn0004870	bab1		1		1								1		1	4
FBgn0087007	bbg	1			1			1							1	4
FBgn0013433	beat-Ia	1										1	1		1	4
FBgn0040388	boi		1		1											2
FBgn0023095	caps		1									1				2
FBgn0034197	Cda9	1			1											2
FBgn0004876	cdi		1		1				1				1	1		5
FBgn0036369	CG10089	1													1	2
FBgn0030798	CG13003			1	1											2
FBgn0035237	CG13917		1												1	2
FBgn0037487	CG14608			1											1	2
FBgn0031187	CG14619		1		1								1			3
FBgn0028879	CG15270			1	1								1	1	1	5
FBgn0036454	CG17839			1											1	2
FBgn0051191	CG31191		1												1	2
FBgn0051637	CG31637	1	1										1			3
FBgn0051678	CG31678		1		1										1	3
FBgn0051690	CG31690		1		1											2
FBgn0044328	CG32052			1											1	2
FBgn0052700	CG32700			1	1										1	3
FBgn0036495	CG33259		1									1				2
FBgn0031573	CG3407	1													1	2
FBgn0085369	CG34340			1									1		1	3
FBgn0085391	CG34362	1			1			1				1		1	1	6
FBgn0085425	CG34396		1										1			2
FBgn0032981	CG3635		1										1			2
FBgn0259221	CG42321		1		1									1	1	4
FBgn0261554	CG42672	1			1											2
FBgn0261859	CG42788			1						1						2
FBgn0262150	CG42876	1			1											2
FBgn0031299	CG4629			1	1											2
FBgn0032253	CG5322		1										1			2
FBgn0034725	CG6044	1													1	2
FBgn0030913	CG6123			1											1	2
FBgn0033866	CG6280			1									1			2
FBgn0035914	CG6282		1										1			2
FBgn0032010	CG8086		1										1			2
FBgn0032889	CG9331		1		1											2
FBgn0086758	chinmo		1												1	2
FBgn0013765	cnn		1										1			2
FBgn0086901	cv-c		1	1												2
FBgn0042650	disco-r			1	1										1	3
FBgn0020307	dve			1	1								1		1	4
FBgn0034258	eIF3-S8		1										1		1	3
FBgn0011589	elk	1											1			2
FBgn0261259	Fhos		1												1	2
FBgn0051774	fred		1								1				1	3
FBgn0004652	fru			1	1										1	3
FBgn0001075	ft			1									1		1	3
FBgn0023441	fus			1											1	2
FBgn0016797	fz2		1												1	2
FBgn0010113	hdc	1		1									1		1	4
FBgn0014859	Hr38		1												1	2
FBgn0013467	igl		1												1	2
FBgn0028370	kek3		1		1											2
FBgn0017590	klg	1		1									1			3
FBgn0010238	Lac	1												1		2
FBgn0000464	Lar		1												1	2
FBgn0004456	mew		1												1	2
FBgn0259481	Mob2	1	1												1	3
FBgn0260660	mp	1			1								1		1	4
FBgn0052296	Mrtf	1			1										1	3
FBgn0010909	msn		1											1		2
FBgn0260750	Mulk	1						1								2
FBgn0032151	nAcRalpha-30D	1	1		1										1	4
FBgn0015519	nAcRalpha-7E			1					1				1		1	4
FBgn0024321	NK7.1			1								1	1			3
FBgn0011817	nmo	1											1		1	3
FBgn0024944	Oamb	1	1		1									1		4
FBgn0044826	Pak3		1												1	2
FBgn0003067	Pepck	1			1											2
FBgn0003074	Pgi		1												1	2
FBgn0040752	Prosap	1			1			1							1	4
FBgn0003138	Ptp61F		1		1				1					1	1	5
FBgn0004369	Ptp99A	1											1	1	1	4
FBgn0011828	Pxn		1		1											2
FBgn0262614	pyd		1	1												2
FBgn0003209	raw			1	1										1	3
FBgn0086911	rg		1		1										1	3
FBgn0053547	Rim			1											1	2
FBgn0083981	RunxA		1												1	2
FBgn0032330	Samuel		1												1	2
FBgn0034408	sano	1			1								1	1	1	5
FBgn0013334	Sap47			1									1		1	3
FBgn0020251	sfl		1												1	2
FBgn0003380	Sh			1	1			1	1				1			5
FBgn0052423	shep	1	1										1	1		4
FBgn0015542	sima		1										1			2
FBgn0051163	SKIP	1											1		1	3
FBgn0003429	slo	1											1		1	3
FBgn0085443	spri		1		1											2
FBgn0014073	Tie			1								1	1		1	4
FBgn0261649	tinc		1					1					1		1	4
FBgn0035936	Tsp66E	1													1	2
FBgn0035756	unc-13-4A		1										1		1	3
FBgn0003975	vg			1											1	2
FBgn0027492	wdb			1	1			1								3
FBgn0051665	wry			1									1			2

## Sheet: Table S8
Circadian Trait	Sex	Interacting Flybase ID	Interacting Gene Symbol	Canonical clock gene							Sleep Trait
				Clk	cyc	Pdp1	per	sgg	tim	vri
MESA period	female	FBgn0259923	2017-09-04	1							Day avg. bout length
χ2 period	male	FBgn0260793	2mit			1					Day avg. bout length
MESA period	female	FBgn0053100	4EHP	1		1				1	Night sleep CVE
MESA period	female	FBgn0053100	4EHP	1		1				1	Waking activity CVE
MESA period	female	FBgn0004168	5-HT1A			1	1	1		1	Day avg. bout length
MESA period	female	FBgn0004168	5-HT1A			1	1	1		1	Night sleep CVE
MESA period	female	FBgn0004168	5-HT1A			1	1	1		1	Waking activity CVE
MESA period	female	FBgn0004573	5-HT7			1				1	Day avg. bout length
MESA period	female	FBgn0004573	5-HT7			1				1	Day bout number CVE
MESA period	female	FBgn0004573	5-HT7			1				1	Waking activity CVE
MESA period	female	FBgn0000008	a	1		1					Waking activity CVE
χ2 period	male	FBgn0052062	A2bp1							1	Night sleep CVE
MESA period	female	FBgn0052062	A2bp1			1	1	1	1	1	Night sleep CVE
MESA period	male	FBgn0052062	A2bp1					1			Night sleep CVE
χ2 period	male	FBgn0052062	A2bp1							1	Waking activity CVE
MESA period	female	FBgn0052062	A2bp1			1	1	1	1	1	Waking activity CVE
MESA period	male	FBgn0052062	A2bp1					1			Waking activity CVE
MESA period	female	FBgn0027082	Aats-pro				1				Waking activity CVE
MESA period	female	FBgn0000015	Abd-B						1		Waking activity CVE
χ2 period	male	FBgn0004852	Ac76E	1							Night sleep CVE
MESA period	female	FBgn0004852	Ac76E	1		1	1				Night sleep CVE
χ2 period	male	FBgn0004852	Ac76E	1							Waking activity CVE
MESA period	female	FBgn0004852	Ac76E	1		1	1				Waking activity CVE
MESA period	female	FBgn0033246	ACC			1		1			Night sleep CVE
MESA period	female	FBgn0000028	acj6			1					Night sleep CVE
MESA period	female	FBgn0034629	Acox57D-d			1					Waking activity CVE
MESA period	female	FBgn0034628	Acox57D-p	1		1					Waking activity CVE
MESA period	female	FBgn0000667	Actn			1					Day avg. bout length
MESA period	female	FBgn0026086	Adar	1			1				Day avg. bout length
MESA period	female	FBgn0026086	Adar	1			1				Waking activity
χ2 period	male	FBgn0000053	ade3					1			Waking activity CVE
RI	female	FBgn0000053	ade3	1							Waking activity CVE
MESA period	female	FBgn0010215	alpha-Cat							1	Night sleep
MESA period	male	FBgn0010215	alpha-Cat			1					Night sleep
MESA period	female	FBgn0010215	alpha-Cat							1	Night sleep CVE
MESA period	male	FBgn0010215	alpha-Cat			1					Night sleep CVE
MESA period	female	FBgn0027356	Amph	1		1					Waking activity CVE
χ2 period	male	FBgn0032536	Ance-3					1			Waking activity CVE
MESA period	female	FBgn0032536	Ance-3			1		1	1		Waking activity CVE
MESA period	female	FBgn0260642	Antp	1							Night sleep CVE
MESA period	female	FBgn0260642	Antp	1							Waking activity
MESA period	female	FBgn0260941	app			1	1	1		1	Day avg. bout length
MESA period	female	FBgn0260941	app			1	1	1		1	Night sleep CVE
MESA period	female	FBgn0015903	apt							1	Day avg. bout length
MESA period	female	FBgn0015903	apt							1	Day bout number CVE
MESA period	female	FBgn0039595	AR-2	1		1	1				Waking activity CVE
MESA period	female	FBgn0015904	ara			1					Waking activity CVE
χ2 period	male	FBgn0000114	aret			1				1	Day avg. bout length
MESA period	female	FBgn0000114	aret	1		1	1	1		1	Day avg. bout length
χ2 period	male	FBgn0000114	aret			1				1	Night sleep CVE
MESA period	female	FBgn0000114	aret	1		1	1	1		1	Night sleep CVE
χ2 period	male	FBgn0000114	aret			1				1	Waking activity
MESA period	female	FBgn0000114	aret	1		1	1	1		1	Waking activity
χ2 period	male	FBgn0000114	aret			1				1	Waking activity CVE
MESA period	female	FBgn0000114	aret	1		1	1	1		1	Waking activity CVE
MESA period	female	FBgn0017418	ari-1	1				1			Day avg. bout length
MESA period	female	FBgn0000119	arr			1				1	Night sleep CVE
MESA period	female	FBgn0000119	arr			1				1	Waking activity CVE
MESA period	female	FBgn0034606	ASPP	1		1	1				Waking activity CVE
MESA period	female	FBgn0020407	asun							1	Waking activity CVE
MESA period	female	FBgn0020762	Atet			1					Day avg. bout length
MESA period	female	FBgn0020762	Atet			1					Waking activity CVE
MESA period	female	FBgn0013751	Awh	1		1					Waking activity CVE
χ2 period	female	FBgn0023407	B4			1					Waking activity CVE
MESA period	female	FBgn0023407	B4			1	1				Waking activity CVE
MESA period	female	FBgn0004870	bab1	1		1	1	1		1	Day avg. bout length
MESA period	female	FBgn0004870	bab1	1		1	1	1		1	Night sleep CVE
MESA period	female	FBgn0004870	bab1	1		1	1	1		1	Waking activity CVE
MESA period	female	FBgn0000163	baz			1					Day avg. bout length
RI	male	FBgn0000163	baz						1		Day avg. bout length
MESA period	female	FBgn0087007	bbg			1			1		Day avg. bout length
MESA period	female	FBgn0087007	bbg			1			1		Day bout number CVE
MESA period	female	FBgn0087007	bbg			1			1		Waking activity CVE
χ2 period	male	FBgn0034049	bdg			1					Day bout number CVE
MESA period	female	FBgn0034049	bdg			1					Day bout number CVE
χ2 period	male	FBgn0034049	bdg			1					Waking activity CVE
MESA period	female	FBgn0034049	bdg			1					Waking activity CVE
MESA period	female	FBgn0052594	be					1			Waking activity CVE
MESA period	female	FBgn0028645	beat-Ib	1		1				1	Waking activity CVE
MESA period	female	FBgn0028644	beat-Ic	1		1					Waking activity CVE
χ2 period	male	FBgn0038498	beat-IIa							1	Night sleep CVE
MESA period	female	FBgn0038498	beat-IIa			1				1	Night sleep CVE
MESA period	female	FBgn0038494	beat-IIb			1					Waking activity CVE
χ2 period	male	FBgn0039584	beat-VI			1					Night sleep CVE
MESA period	female	FBgn0039584	beat-VI			1					Night sleep CVE
χ2 period	male	FBgn0039584	beat-VI			1					Waking activity CVE
MESA period	female	FBgn0039584	beat-VI			1					Waking activity CVE
MESA period	female	FBgn0250908	beat-VII			1				1	Day avg. bout length
MESA period	female	FBgn0250908	beat-VII			1				1	Night sleep
MESA period	female	FBgn0250908	beat-VII			1				1	Night sleep CVE
MESA period	female	FBgn0250908	beat-VII			1				1	Waking activity CVE
MESA period	female	FBgn0003888	betaTub60D			1					Night sleep CVE
MESA period	female	FBgn0003890	betaTub97EF	1		1					Day avg. bout length
MESA period	female	FBgn0003890	betaTub97EF	1		1					Waking activity CVE
MESA period	female	FBgn0004854	B-H2			1					Day avg. bout length
MESA period	female	FBgn0004854	B-H2			1					Waking activity CVE
χ2 period	male	FBgn0000179	bi			1					Night sleep CVE
MESA period	female	FBgn0000179	bi							1	Night sleep CVE
MESA period	female	FBgn0000183	BicD			1					Waking activity CVE
MESA period	male	FBgn0000183	BicD			1					Waking activity CVE
MESA period	female	FBgn0014133	bif					1			Day avg. bout length
MESA period	female	FBgn0035625	Blimp-1			1					Waking activity CVE
RI	female	FBgn0035625	Blimp-1			1					Waking activity CVE
MESA period	female	FBgn0014135	bnl			1					Night sleep CVE
MESA period	female	FBgn0014135	bnl			1					Waking activity
MESA period	female	FBgn0014135	bnl			1					Waking activity CVE
MESA period	female	FBgn0040388	boi			1					Day avg. bout length
χ2 period	male	FBgn0011206	bol							1	Night sleep CVE
MESA period	female	FBgn0011206	bol			1			1		Night sleep CVE
χ2 period	male	FBgn0011206	bol							1	Waking activity CVE
MESA period	female	FBgn0011206	bol			1			1		Waking activity CVE
MESA period	female	FBgn0023097	bon	1		1	1	1	1		Day avg. bout length
MESA period	female	FBgn0004893	bowl			1					Waking activity CVE
MESA period	female	FBgn0000212	brm	1		1					Day avg. bout length
MESA period	female	FBgn0259246	brp			1					Day avg. bout length
MESA period	female	FBgn0259246	brp			1					Waking activity CVE
χ2 period	male	FBgn0262475	bru-2	1							Waking activity CVE
MESA period	female	FBgn0262475	bru-2			1					Waking activity CVE
χ2 period	female	FBgn0003502	Btk29A			1					Waking activity CVE
MESA period	female	FBgn0003502	Btk29A			1					Waking activity CVE
MESA period	female	FBgn0005592	btl	1		1					Waking activity CVE
RI	male	FBgn0005592	btl				1				Waking activity CVE
MESA period	female	FBgn0040491	Buffy			1					Day avg. bout length
χ2 period	male	FBgn0259176	bun			1	1				Day avg. bout length
MESA period	female	FBgn0259176	bun	1		1	1			1	Day avg. bout length
RI	male	FBgn0259176	bun					1			Day avg. bout length
χ2 period	male	FBgn0259176	bun			1	1				Waking activity CVE
MESA period	female	FBgn0259176	bun	1		1	1			1	Waking activity CVE
RI	male	FBgn0259176	bun					1			Waking activity CVE
χ2 period	male	FBgn0001991	Ca-alpha1D		1						Waking activity CVE
MESA period	female	FBgn0001991	Ca-alpha1D			1					Waking activity CVE
MESA period	female	FBgn0022800	Cad96Ca			1	1				Waking activity CVE
χ2 period	male	FBgn0039709	Cad99C							1	Night sleep CVE
MESA period	female	FBgn0039709	Cad99C			1				1	Night sleep CVE
χ2 period	male	FBgn0039709	Cad99C							1	Waking activity CVE
MESA period	female	FBgn0039709	Cad99C			1				1	Waking activity CVE
χ2 period	female	FBgn0015609	CadN							1	Day sleep CVE
χ2 period	male	FBgn0015609	CadN		1					1	Day sleep CVE
MESA period	female	FBgn0015609	CadN			1		1	1		Day sleep CVE
χ2 period	female	FBgn0015609	CadN							1	Night sleep CVE
χ2 period	male	FBgn0015609	CadN		1					1	Night sleep CVE
MESA period	female	FBgn0015609	CadN			1		1	1		Night sleep CVE
χ2 period	male	FBgn0025866	CalpB			1					Waking activity CVE
MESA period	female	FBgn0013995	Calx			1					Waking activity CVE
χ2 period	male	FBgn0000253	Cam	1							Day avg. bout length
MESA period	female	FBgn0000253	Cam			1				1	Day avg. bout length
χ2 period	male	FBgn0033504	CAP			1					Day avg. bout length
MESA period	female	FBgn0033504	CAP			1	1				Day avg. bout length
χ2 period	male	FBgn0033504	CAP			1					Waking activity CVE
MESA period	female	FBgn0033504	CAP			1	1				Waking activity CVE
MESA period	female	FBgn0051989	Cap-D3	1							Waking activity CVE
MESA period	female	FBgn0000256	capu	1		1				1	Night sleep CVE
MESA period	female	FBgn0000256	capu	1		1				1	Waking activity CVE
MESA period	female	FBgn0013759	CASK			1		1			Night sleep CVE
χ2 period	male	FBgn0030954	CCKLR-17D3			1					Day avg. bout length
MESA period	female	FBgn0004876	cdi			1					Day avg. bout length
MESA period	female	FBgn0004876	cdi			1					Day sleep CVE
MESA period	female	FBgn0004876	cdi			1					Night sleep CVE
MESA period	female	FBgn0004876	cdi			1					Waking activity
χ2 period	male	FBgn0000278	CecB			1					Day bout number CVE
MESA period	female	FBgn0000278	CecB			1					Day bout number CVE
χ2 period	male	FBgn0028509	cenG1A		1					1	Day avg. bout length
MESA period	female	FBgn0028509	cenG1A			1	1		1		Day avg. bout length
χ2 period	male	FBgn0028509	cenG1A		1					1	Waking activity
MESA period	female	FBgn0028509	cenG1A			1	1		1		Waking activity
MESA period	female	FBgn0039596	CG10000	1							Day avg. bout length
MESA period	female	FBgn0039590	CG10011			1	1			1	Day avg. bout length
MESA period	female	FBgn0039590	CG10011			1	1			1	Waking activity CVE
χ2 period	male	FBgn0031568	CG10019	1						1	Day avg. bout length
MESA period	female	FBgn0031568	CG10019	1		1			1		Day avg. bout length
χ2 period	male	FBgn0031568	CG10019	1						1	Waking activity CVE
MESA period	female	FBgn0031568	CG10019	1		1			1		Waking activity CVE
MESA period	female	FBgn0032785	CG10026					1			Waking activity CVE
MESA period	male	FBgn0032785	CG10026					1			Waking activity CVE
MESA period	male	FBgn0034439	CG10062			1					Waking activity CVE
MESA period	female	FBgn0036369	CG10089			1				1	Waking activity CVE
MESA period	female	FBgn0032798	CG10132			1					Night sleep CVE
MESA period	female	FBgn0039087	CG10168			1					Waking activity CVE
MESA period	female	FBgn0037443	CG1021						1		Waking activity CVE
χ2 period	male	FBgn0027596	CG10249			1					Day avg. bout length
MESA period	female	FBgn0027596	CG10249			1					Day avg. bout length
MESA period	female	FBgn0033983	CG10253			1					Waking activity CVE
MESA period	female	FBgn0032681	CG10283					1			Night sleep CVE
MESA period	female	FBgn0035621	CG10591				1				Waking activity
MESA period	female	FBgn0035621	CG10591				1				Waking activity CVE
MESA period	female	FBgn0003057	CG10598			1					Waking activity
MESA period	female	FBgn0036288	CG10660			1		1			Day avg. bout length
MESA period	female	FBgn0034420	CG10737			1					Day avg. bout length
MESA period	female	FBgn0034420	CG10737			1					Waking activity CVE
MESA period	female	FBgn0038839	CG10830			1					Day avg. bout length
MESA period	female	FBgn0038163	CG10841	1			1			1	Waking activity CVE
MESA period	female	FBgn0036316	CG10960				1				Day avg. bout length
MESA period	female	FBgn0036316	CG10960				1				Night sleep CVE
χ2 period	male	FBgn0031736	CG11030			1					Day bout number CVE
MESA period	female	FBgn0031736	CG11030			1					Day bout number CVE
χ2 period	male	FBgn0031736	CG11030			1					Waking activity CVE
MESA period	female	FBgn0031736	CG11030			1					Waking activity CVE
MESA period	female	FBgn0025693	CG11163			1					Night sleep CVE
MESA period	female	FBgn0039249	CG11168			1					Waking activity CVE
MESA period	female	FBgn0034720	CG11206							1	Day avg. bout length
MESA period	female	FBgn0036346	CG11251			1					Day avg. bout length
χ2 period	female	FBgn0031835	CG11319					1			Night sleep CVE
MESA period	female	FBgn0031835	CG11319			1	1				Night sleep CVE
MESA period	male	FBgn0031835	CG11319					1			Night sleep CVE
MESA period	female	FBgn0031857	CG11321	1							Waking activity CVE
MESA period	female	FBgn0031856	CG11322	1							Waking activity CVE
MESA period	female	FBgn0039840	CG11340			1					Waking activity
χ2 period	female	FBgn0035542	CG11347						1		Night sleep CVE
MESA period	female	FBgn0035542	CG11347			1	1	1			Night sleep CVE
χ2 period	male	FBgn0035400	CG11537							1	Day avg. bout length
MESA period	female	FBgn0035400	CG11537			1					Day avg. bout length
χ2 period	male	FBgn0035400	CG11537							1	Night sleep CVE
MESA period	female	FBgn0035400	CG11537			1					Night sleep CVE
MESA period	female	FBgn0036196	CG11658			1					Night sleep CVE
MESA period	female	FBgn0039633	CG11873			1		1		1	Night sleep CVE
MESA period	female	FBgn0039633	CG11873			1		1		1	Waking activity CVE
MESA period	female	FBgn0039645	CG11898			1					Day avg. bout length
MESA period	female	FBgn0039645	CG11898			1					Night sleep CVE
MESA period	female	FBgn0035429	CG12017	1		1					Day avg. bout length
MESA period	female	FBgn0035429	CG12017	1		1					Day bout number CVE
MESA period	female	FBgn0035429	CG12017	1		1					Night sleep CVE
MESA period	female	FBgn0035227	CG12090			1	1				Waking activity CVE
MESA period	female	FBgn0035137	CG1233			1					Night sleep CVE
χ2 period	female	FBgn0086604	CG12484	1							Day avg. bout length
χ2 period	male	FBgn0086604	CG12484			1		1			Day avg. bout length
MESA period	female	FBgn0086604	CG12484			1					Day avg. bout length
χ2 period	female	FBgn0086604	CG12484	1							Day bout number CVE
χ2 period	male	FBgn0086604	CG12484			1		1			Day bout number CVE
MESA period	female	FBgn0086604	CG12484			1					Day bout number CVE
χ2 period	female	FBgn0086604	CG12484	1							Waking activity CVE
χ2 period	male	FBgn0086604	CG12484			1		1			Waking activity CVE
MESA period	female	FBgn0086604	CG12484			1					Waking activity CVE
MESA period	female	FBgn0029930	CG12541	1		1					Day avg. bout length
MESA period	female	FBgn0029930	CG12541	1		1					Waking activity CVE
MESA period	female	FBgn0031535	CG12795			1	1				Waking activity CVE
MESA period	female	FBgn0033958	CG12858			1					Day bout number CVE
MESA period	female	FBgn0033958	CG12858			1					Day sleep CVE
MESA period	female	FBgn0033572	CG12943			1					Waking activity CVE
MESA period	female	FBgn0034047	CG12970			1					Night sleep CVE
χ2 period	female	FBgn0040877	CG12994						1		Day avg. bout length
χ2 period	female	FBgn0040877	CG12994						1		Night sleep CVE
χ2 period	female	FBgn0040877	CG12994						1		Waking activity CVE
MESA period	female	FBgn0030798	CG13003			1					Day avg. bout length
MESA period	female	FBgn0030780	CG13008			1					Day avg. bout length
MESA period	female	FBgn0032084	CG13101			1				1	Day avg. bout length
χ2 period	male	FBgn0037015	CG13253							1	Waking activity CVE
MESA period	female	FBgn0037015	CG13253			1					Waking activity CVE
MESA period	female	FBgn0032609	CG13280	1		1					Waking activity CVE
RI	male	FBgn0032609	CG13280			1					Waking activity CVE
MESA period	female	FBgn0035933	CG13309	1							Day avg. bout length
MESA period	female	FBgn0035933	CG13309	1							Day bout number CVE
MESA period	female	FBgn0035933	CG13309	1							Night sleep CVE
MESA period	female	FBgn0033792	CG13325			1				1	Night sleep CVE
χ2 period	female	FBgn0033856	CG13334			1					Night sleep CVE
MESA period	female	FBgn0038931	CG13407				1				Waking activity CVE
MESA period	female	FBgn0034786	CG13531			1				1	Waking activity
RI	male	FBgn0034786	CG13531							1	Waking activity
MESA period	female	FBgn0035010	CG13579			1				1	Waking activity CVE
MESA period	female	FBgn0039288	CG13653			1					Waking activity CVE
MESA period	female	FBgn0039290	CG13654			1	1				Night sleep CVE
MESA period	female	FBgn0039290	CG13654			1	1				Waking activity CVE
MESA period	female	FBgn0036773	CG13698			1					Night sleep CVE
MESA period	female	FBgn0036773	CG13698			1					Waking activity CVE
MESA period	female	FBgn0033403	CG13739	1		1					Waking activity CVE
MESA period	female	FBgn0031897	CG13784			1					Day bout number CVE
MESA period	female	FBgn0031897	CG13784			1					Night sleep CVE
MESA period	female	FBgn0039054	CG13830			1					Day avg. bout length
MESA period	female	FBgn0035237	CG13917	1		1					Waking activity CVE
MESA period	female	FBgn0031725	CG14010			1					Waking activity CVE
MESA period	male	FBgn0031725	CG14010			1					Waking activity CVE
χ2 period	male	FBgn0040392	CG14050						1		Waking activity CVE
MESA period	female	FBgn0036860	CG14086					1			Waking activity CVE
MESA period	female	FBgn0036112	CG14147			1				1	Waking activity
MESA period	male	FBgn0036112	CG14147			1					Waking activity
χ2 period	male	FBgn0039479	CG14257	1							Night sleep CVE
MESA period	female	FBgn0039479	CG14257			1					Night sleep CVE
MESA period	female	FBgn0032023	CG14274			1		1	1		Night sleep CVE
MESA period	female	FBgn0032022	CG14275					1			Night sleep CVE
MESA period	female	FBgn0038685	CG14282			1		1			Night sleep CVE
MESA period	female	FBgn0038662	CG14290			1					Day avg. bout length
MESA period	female	FBgn0038632	CG14301			1				1	Waking activity CVE
χ2 period	male	FBgn0029922	CG14431			1	1				Day avg. bout length
MESA period	female	FBgn0029922	CG14431	1		1					Day avg. bout length
χ2 period	male	FBgn0029922	CG14431			1	1				Night sleep
MESA period	female	FBgn0029922	CG14431	1		1					Night sleep
χ2 period	male	FBgn0029922	CG14431			1	1				Night sleep CVE
MESA period	female	FBgn0029922	CG14431	1		1					Night sleep CVE
χ2 period	male	FBgn0037171	CG14459			1					Day avg. bout length
MESA period	female	FBgn0028953	CG14478			1					Night sleep CVE
MESA period	female	FBgn0039659	CG14506			1					Night sleep CVE
MESA period	female	FBgn0039647	CG14509	1		1	1		1		Night sleep CVE
MESA period	female	FBgn0039617	CG14521			1	1		1	1	Day avg. bout length
MESA period	female	FBgn0039617	CG14521			1	1		1	1	Night sleep CVE
MESA period	female	FBgn0031955	CG14535			1					Night sleep CVE
MESA period	female	FBgn0031955	CG14535			1					Waking activity CVE
MESA period	female	FBgn0039407	CG14544			1					Day avg. bout length
MESA period	female	FBgn0039407	CG14544			1					Waking activity CVE
χ2 period	male	FBgn0037487	CG14608			1					Waking activity CVE
MESA period	female	FBgn0031187	CG14619			1	1	1	1	1	Day avg. bout length
MESA period	female	FBgn0031187	CG14619			1	1	1	1	1	Night sleep CVE
MESA period	female	FBgn0035755	CG14830							1	Night sleep
MESA period	female	FBgn0035755	CG14830							1	Night sleep CVE
MESA period	female	FBgn0035755	CG14830							1	Waking activity CVE
MESA period	female	FBgn0035797	CG14837			1				1	Night sleep CVE
MESA period	female	FBgn0035797	CG14837			1				1	Waking activity CVE
MESA period	female	FBgn0038341	CG14869	1							Day bout number CVE
MESA period	female	FBgn0038341	CG14869	1							Night sleep CVE
MESA period	female	FBgn0038341	CG14869	1							Waking activity CVE
χ2 period	male	FBgn0031169	CG1494					1			Waking activity CVE
MESA period	female	FBgn0031169	CG1494			1	1				Waking activity CVE
MESA period	female	FBgn0035449	CG14971			1					Day avg. bout length
MESA period	female	FBgn0034394	CG15096	1		1				1	Waking activity CVE
χ2 period	male	FBgn0032688	CG15160	1							Waking activity CVE
χ2 period	male	FBgn0033108	CG15236							1	Waking activity CVE
MESA period	female	FBgn0028879	CG15270			1				1	Day avg. bout length
MESA period	female	FBgn0028879	CG15270			1				1	Night sleep CVE
MESA period	female	FBgn0028879	CG15270			1				1	Waking activity
MESA period	female	FBgn0028879	CG15270			1				1	Waking activity CVE
MESA period	female	FBgn0031542	CG15414			1					Day bout number CVE
MESA period	male	FBgn0031542	CG15414			1					Day bout number CVE
MESA period	female	FBgn0031542	CG15414			1					Night sleep CVE
MESA period	male	FBgn0031542	CG15414			1					Night sleep CVE
MESA period	female	FBgn0031542	CG15414			1					Waking activity CVE
MESA period	male	FBgn0031542	CG15414			1					Waking activity CVE
MESA period	female	FBgn0031602	CG15431			1					Day avg. bout length
MESA period	female	FBgn0031602	CG15431			1					Waking activity CVE
MESA period	female	FBgn0031608	CG15435			1					Day avg. bout length
MESA period	female	FBgn0029746	CG15465	1		1					Day avg. bout length
RI	female	FBgn0029746	CG15465	1							Day avg. bout length
MESA period	female	FBgn0032457	CG15483			1					Waking activity CVE
MESA period	female	FBgn0039719	CG15515			1					Waking activity CVE
MESA period	female	FBgn0039804	CG15544			1					Day bout number CVE
RI	female	FBgn0039804	CG15544			1					Day bout number CVE
MESA period	female	FBgn0031630	CG15629			1					Waking activity CVE
MESA period	female	FBgn0031627	CG15630	1		1					Waking activity CVE
MESA period	male	FBgn0031627	CG15630					1			Waking activity CVE
RI	female	FBgn0031627	CG15630			1					Waking activity CVE
MESA period	female	FBgn0034093	CG15706			1					Day avg. bout length
MESA period	female	FBgn0029814	CG15765			1					Day avg. bout length
MESA period	female	FBgn0034904	CG15800			1					Waking activity
MESA period	female	FBgn0038606	CG15803			1					Night sleep CVE
MESA period	female	FBgn0032136	CG15828	1		1					Waking activity CVE
MESA period	female	FBgn0030983	CG15882			1			1		Day avg. bout length
χ2 period	male	FBgn0029941	CG1677	1		1					Day avg. bout length
MESA period	female	FBgn0029941	CG1677	1		1		1			Day avg. bout length
χ2 period	male	FBgn0029941	CG1677	1		1					Day bout number CVE
MESA period	female	FBgn0029941	CG1677	1		1		1			Day bout number CVE
χ2 period	male	FBgn0029941	CG1677	1		1					Night sleep
MESA period	female	FBgn0029941	CG1677	1		1		1			Night sleep
χ2 period	male	FBgn0029941	CG1677	1		1					Night sleep CVE
MESA period	female	FBgn0029941	CG1677	1		1		1			Night sleep CVE
χ2 period	male	FBgn0029941	CG1677	1		1					Waking activity CVE
MESA period	female	FBgn0029941	CG1677	1		1		1			Waking activity CVE
MESA period	female	FBgn0028482	CG16857			1					Day avg. bout length
MESA period	female	FBgn0028482	CG16857			1					Waking activity CVE
MESA period	female	FBgn0027589	CG1688	1		1		1			Waking activity CVE
MESA period	female	FBgn0034483	CG16894	1		1					Day avg. bout length
MESA period	female	FBgn0031170	CG1718			1					Waking activity CVE
RI	female	FBgn0031170	CG1718					1			Waking activity CVE
χ2 period	male	FBgn0031488	CG17265	1							Day avg. bout length
RI	male	FBgn0038850	CG17279	1							Waking activity CVE
MESA period	female	FBgn0028906	CG17341			1					Day avg. bout length
χ2 period	male	FBgn0033777	CG17574			1					Waking activity CVE
MESA period	female	FBgn0033777	CG17574			1		1			Waking activity CVE
MESA period	female	FBgn0033802	CG17724			1					Waking activity CVE
χ2 period	male	FBgn0028394	CG17834			1					Waking activity CVE
MESA period	female	FBgn0028394	CG17834				1			1	Waking activity CVE
MESA period	female	FBgn0036454	CG17839	1		1				1	Waking activity CVE
MESA period	female	FBgn0039677	CG18110							1	Waking activity CVE
MESA period	female	FBgn0038653	CG18208			1	1				Waking activity CVE
MESA period	female	FBgn0031724	CG18266			1					Waking activity CVE
MESA period	female	FBgn0035780	CG18417			1					Waking activity CVE
χ2 period	male	FBgn0028527	CG18507			1					Night sleep CVE
MESA period	female	FBgn0028527	CG18507			1	1				Night sleep CVE
χ2 period	male	FBgn0042185	CG18769			1					Night sleep CVE
MESA period	female	FBgn0042185	CG18769	1		1					Night sleep CVE
MESA period	female	FBgn0035290	CG1887	1		1					Waking activity CVE
χ2 period	male	FBgn0031533	CG2772			1					Waking activity CVE
MESA period	female	FBgn0031533	CG2772			1					Waking activity CVE
MESA period	female	FBgn0031534	CG2774			1	1				Waking activity CVE
MESA period	female	FBgn0031566	CG2818			1					Waking activity CVE
MESA period	female	FBgn0031585	CG2955			1					Waking activity CVE
χ2 period	male	FBgn0031474	CG2991							1	Waking activity CVE
MESA period	female	FBgn0031474	CG2991			1					Waking activity CVE
MESA period	female	FBgn0050015	CG30015	1						1	Day avg. bout length
MESA period	female	FBgn0050015	CG30015	1						1	Night sleep CVE
MESA period	female	FBgn0050015	CG30015	1						1	Waking activity
MESA period	female	FBgn0050022	CG30022	1		1				1	Day avg. bout length
MESA period	female	FBgn0050058	CG30058			1					Night sleep CVE
MESA period	female	FBgn0050069	CG30069			1					Waking activity CVE
MESA period	female	FBgn0050085	CG30085			1					Day avg. bout length
RI	male	FBgn0050085	CG30085			1					Day avg. bout length
MESA period	female	FBgn0050089	CG30089			1	1				Night sleep CVE
MESA period	female	FBgn0050095	CG30095							1	Day avg. bout length
χ2 period	male	FBgn0050115	CG30115							1	Night sleep CVE
MESA period	female	FBgn0050115	CG30115						1		Night sleep CVE
χ2 period	male	FBgn0050115	CG30115							1	Waking activity CVE
MESA period	female	FBgn0050115	CG30115						1		Waking activity CVE
χ2 period	male	FBgn0028496	CG30116			1					Waking activity CVE
MESA period	female	FBgn0028496	CG30116			1					Waking activity CVE
MESA period	female	FBgn0050158	CG30158			1	1		1		Day avg. bout length
MESA period	female	FBgn0050389	CG30389			1			1		Waking activity CVE
MESA period	female	FBgn0050438	CG30438			1	1		1		Night sleep CVE
MESA period	female	FBgn0050456	CG30456			1					Night sleep CVE
χ2 period	male	FBgn0050463	CG30463	1							Day avg. bout length
MESA period	female	FBgn0050463	CG30463	1		1	1	1			Day avg. bout length
χ2 period	male	FBgn0050463	CG30463	1							Day bout number CVE
MESA period	female	FBgn0050463	CG30463	1		1	1	1			Day bout number CVE
χ2 period	male	FBgn0050463	CG30463	1							Waking activity CVE
MESA period	female	FBgn0050463	CG30463	1		1	1	1			Waking activity CVE
χ2 period	male	FBgn0051005	CG31005							1	Waking activity CVE
MESA period	female	FBgn0051005	CG31005			1				1	Waking activity CVE
MESA period	female	FBgn0039705	CG31033			1					Waking activity CVE
χ2 period	male	FBgn0051036	CG31036			1					Waking activity CVE
MESA period	female	FBgn0051036	CG31036	1							Waking activity CVE
MESA period	female	FBgn0051038	CG31038			1					Waking activity CVE
MESA period	female	FBgn0051128	CG31128			1					Waking activity CVE
MESA period	female	FBgn0051140	CG31140			1		1			Night sleep CVE
χ2 period	male	FBgn0051145	CG31145							1	Night sleep CVE
MESA period	female	FBgn0051145	CG31145	1		1					Night sleep CVE
χ2 period	male	FBgn0051145	CG31145							1	Waking activity CVE
MESA period	female	FBgn0051145	CG31145	1		1					Waking activity CVE
χ2 period	male	FBgn0051176	CG31176					1			Waking activity CVE
MESA period	female	FBgn0051176	CG31176			1					Waking activity CVE
MESA period	female	FBgn0031466	CG3119	1		1				1	Waking activity CVE
MESA period	female	FBgn0051191	CG31191	1		1					Waking activity CVE
χ2 period	male	FBgn0051221	CG31221			1					Night sleep CVE
MESA period	female	FBgn0051221	CG31221	1		1	1		1		Night sleep CVE
RI	female	FBgn0051221	CG31221			1					Night sleep CVE
MESA period	female	FBgn0051321	CG31321	1			1	1			Waking activity CVE
χ2 period	male	FBgn0051323	CG31323							1	Day bout number CVE
MESA period	female	FBgn0051323	CG31323			1					Day bout number CVE
MESA period	male	FBgn0051323	CG31323			1					Day bout number CVE
MESA period	female	FBgn0051326	CG31326			1					Waking activity CVE
MESA period	female	FBgn0051386	CG31386							1	Night sleep CVE
χ2 period	male	FBgn0051637	CG31637	1							Night sleep CVE
MESA period	female	FBgn0051637	CG31637	1		1			1	1	Night sleep CVE
χ2 period	male	FBgn0051646	CG31646			1					Day avg. bout length
MESA period	female	FBgn0051646	CG31646	1		1					Day avg. bout length
χ2 period	male	FBgn0051646	CG31646			1					Night sleep CVE
MESA period	female	FBgn0051646	CG31646	1		1					Night sleep CVE
χ2 period	male	FBgn0051646	CG31646			1					Waking activity CVE
MESA period	female	FBgn0051646	CG31646	1		1					Waking activity CVE
χ2 period	male	FBgn0051665	CG31665			1					Night sleep CVE
MESA period	female	FBgn0051665	CG31665			1	1				Night sleep CVE
χ2 period	male	FBgn0051678	CG31678			1					Day avg. bout length
χ2 period	male	FBgn0051678	CG31678			1					Waking activity CVE
MESA period	female	FBgn0051690	CG31690			1		1			Day avg. bout length
MESA period	female	FBgn0051708	CG31708			1					Waking activity CVE
MESA period	female	FBgn0051759	CG31759			1					Day avg. bout length
MESA period	female	FBgn0051760	CG31760			1			1		Waking activity CVE
MESA period	female	FBgn0051776	CG31776			1					Waking activity CVE
MESA period	female	FBgn0051814	CG31814			1					Waking activity CVE
MESA period	female	FBgn0051820	CG31820	1							Waking activity CVE
χ2 period	male	FBgn0051849	CG31849					1			Waking activity CVE
MESA period	female	FBgn0051874	CG31874				1				Waking activity CVE
MESA period	female	FBgn0051908	CG31908							1	Night sleep CVE
MESA period	female	FBgn0051952	CG31952			1	1				Waking activity CVE
MESA period	female	FBgn0051955	CG31955			1					Waking activity CVE
MESA period	female	FBgn0051957	CG31957			1					Waking activity CVE
χ2 period	male	FBgn0044328	CG32052			1				1	Waking activity CVE
MESA period	female	FBgn0044328	CG32052	1		1					Waking activity CVE
χ2 period	male	FBgn0052066	CG32066							1	Night sleep CVE
MESA period	female	FBgn0052066	CG32066			1					Night sleep CVE
χ2 period	male	FBgn0052066	CG32066							1	Waking activity CVE
MESA period	female	FBgn0052066	CG32066			1					Waking activity CVE
MESA period	female	FBgn0052082	CG32082	1		1	1	1		1	Waking activity CVE
MESA period	female	FBgn0052085	CG32085			1					Day avg. bout length
MESA period	female	FBgn0052085	CG32085			1					Night sleep CVE
MESA period	female	FBgn0052085	CG32085			1					Waking activity CVE
MESA period	female	FBgn0052105	CG32105			1					Night sleep CVE
χ2 period	male	FBgn0052111	CG32111						1		Waking activity
MESA period	female	FBgn0052111	CG32111				1				Waking activity
χ2 period	male	FBgn0052111	CG32111						1		Waking activity CVE
MESA period	female	FBgn0052111	CG32111				1				Waking activity CVE
MESA period	female	FBgn0052185	CG32185			1					Waking activity CVE
MESA period	female	FBgn0052206	CG32206	1		1					Night sleep CVE
MESA period	female	FBgn0052206	CG32206	1		1					Waking activity CVE
MESA period	female	FBgn0031631	CG3225			1					Waking activity CVE
χ2 period	male	FBgn0052264	CG32264							1	Day avg. bout length
MESA period	female	FBgn0052264	CG32264	1		1				1	Day avg. bout length
MESA period	male	FBgn0052264	CG32264			1					Day avg. bout length
χ2 period	male	FBgn0052264	CG32264							1	Night sleep CVE
MESA period	female	FBgn0052264	CG32264	1		1				1	Night sleep CVE
MESA period	male	FBgn0052264	CG32264			1					Night sleep CVE
χ2 period	male	FBgn0052264	CG32264							1	Waking activity CVE
MESA period	female	FBgn0052264	CG32264	1		1				1	Waking activity CVE
MESA period	male	FBgn0052264	CG32264			1					Waking activity CVE
MESA period	female	FBgn0052305	CG32305							1	Night sleep
MESA period	female	FBgn0052305	CG32305							1	Night sleep CVE
MESA period	female	FBgn0052365	CG32365			1					Day avg. bout length
MESA period	female	FBgn0052369	CG32369	1		1					Waking activity CVE
MESA period	female	FBgn0052373	CG32373			1		1		1	Waking activity CVE
MESA period	female	FBgn0031540	CG3238			1					Waking activity CVE
MESA period	female	FBgn0031538	CG3246			1					Waking activity CVE
MESA period	female	FBgn0052487	CG32487	1							Night sleep CVE
MESA period	female	FBgn0052506	CG32506	1		1					Day avg. bout length
MESA period	female	FBgn0052521	CG32521			1				1	Day avg. bout length
MESA period	female	FBgn0052521	CG32521			1				1	Night sleep CVE
MESA period	female	FBgn0052521	CG32521			1				1	Waking activity CVE
MESA period	female	FBgn0052547	CG32547					1			Night sleep
MESA period	female	FBgn0052547	CG32547					1			Night sleep CVE
MESA period	female	FBgn0052647	CG32647	1		1					Waking activity CVE
MESA period	female	FBgn0052702	CG32702			1					Waking activity CVE
MESA period	female	FBgn0052758	CG32758					1			Waking activity CVE
MESA period	female	FBgn0052792	CG32792			1	1				Day avg. bout length
MESA period	female	FBgn0052792	CG32792			1	1				Waking activity CVE
MESA period	female	FBgn0052971	CG32971					1			Waking activity CVE
MESA period	female	FBgn0052982	CG32982	1		1	1	1	1		Waking activity CVE
MESA period	male	FBgn0052982	CG32982			1					Waking activity CVE
χ2 period	male	FBgn0053080	CG33080			1					Day avg. bout length
MESA period	female	FBgn0053080	CG33080	1							Day avg. bout length
χ2 period	male	FBgn0053143	CG33143	1						1	Waking activity CVE
MESA period	female	FBgn0053143	CG33143							1	Waking activity CVE
χ2 period	male	FBgn0053144	CG33144			1				1	Day avg. bout length
MESA period	female	FBgn0053144	CG33144			1		1			Day avg. bout length
χ2 period	male	FBgn0053144	CG33144			1				1	Waking activity CVE
MESA period	female	FBgn0053144	CG33144			1		1			Waking activity CVE
χ2 period	male	FBgn0053158	CG33158			1				1	Day avg. bout length
MESA period	female	FBgn0053158	CG33158			1					Day avg. bout length
RI	female	FBgn0053158	CG33158			1					Day avg. bout length
χ2 period	male	FBgn0053158	CG33158			1				1	Night sleep CVE
MESA period	female	FBgn0053158	CG33158			1					Night sleep CVE
RI	female	FBgn0053158	CG33158			1					Night sleep CVE
χ2 period	male	FBgn0053158	CG33158			1				1	Waking activity CVE
MESA period	female	FBgn0053158	CG33158			1					Waking activity CVE
RI	female	FBgn0053158	CG33158			1					Waking activity CVE
MESA period	female	FBgn0053169	CG33169							1	Day avg. bout length
MESA period	female	FBgn0038224	CG3321	1							Night sleep CVE
MESA period	female	FBgn0053223	CG33223	1		1					Waking activity CVE
MESA period	female	FBgn0035802	CG33275	1		1	1				Day avg. bout length
χ2 period	male	FBgn0032120	CG33298			1					Waking activity CVE
MESA period	female	FBgn0032120	CG33298			1				1	Waking activity CVE
MESA period	female	FBgn0035154	CG3344						1		Day avg. bout length
MESA period	female	FBgn0053523	CG33523							1	Night sleep CVE
MESA period	female	FBgn0053639	CG33639			1					Day avg. bout length
MESA period	female	FBgn0053700	CG33700	1		1					Day avg. bout length
MESA period	female	FBgn0053700	CG33700	1		1					Waking activity CVE
MESA period	female	FBgn0053922	CG33922							1	Day avg. bout length
MESA period	female	FBgn0053958	CG33958			1					Day avg. bout length
MESA period	female	FBgn0053970	CG33970			1				1	Day avg. bout length
MESA period	female	FBgn0053970	CG33970			1				1	Night sleep CVE
MESA period	female	FBgn0053970	CG33970			1				1	Waking activity CVE
MESA period	female	FBgn0053993	CG33993	1		1	1		1		Night sleep CVE
MESA period	female	FBgn0053993	CG33993	1		1	1		1		Waking activity CVE
MESA period	female	FBgn0054025	CG34025			1					Waking activity CVE
MESA period	female	FBgn0054034	CG34034			1					Night sleep CVE
χ2 period	male	FBgn0033095	CG3409		1						Night sleep CVE
MESA period	female	FBgn0083940	CG34104			1					Waking activity CVE
MESA period	female	FBgn0083945	CG34109			1			1		Day avg. bout length
MESA period	male	FBgn0083945	CG34109							1	Day avg. bout length
MESA period	female	FBgn0083945	CG34109			1			1		Waking activity CVE
MESA period	male	FBgn0083945	CG34109							1	Waking activity CVE
MESA period	female	FBgn0083949	CG34113	1		1	1				Waking activity CVE
MESA period	female	FBgn0083950	CG34114			1	1				Day avg. bout length
MESA period	female	FBgn0085206	CG34177			1					Waking activity CVE
MESA period	female	FBgn0085207	CG34178			1					Waking activity CVE
MESA period	female	FBgn0085264	CG34235			1					Night sleep CVE
MESA period	female	FBgn0085273	CG34244			1					Waking activity CVE
MESA period	female	FBgn0085289	CG34260			1					Waking activity CVE
MESA period	female	FBgn0085341	CG34312			1					Night sleep CVE
MESA period	female	FBgn0085369	CG34340			1					Night sleep CVE
MESA period	female	FBgn0085369	CG34340			1					Waking activity CVE
MESA period	female	FBgn0085376	CG34347			1	1				Night sleep CVE
MESA period	female	FBgn0085380	CG34351			1	1				Day avg. bout length
MESA period	male	FBgn0085380	CG34351					1			Day avg. bout length
MESA period	female	FBgn0085380	CG34351			1	1				Waking activity CVE
MESA period	male	FBgn0085380	CG34351					1			Waking activity CVE
χ2 period	male	FBgn0085382	CG34353							1	Day bout number CVE
MESA period	female	FBgn0085382	CG34353	1		1	1		1	1	Day bout number CVE
χ2 period	male	FBgn0085382	CG34353							1	Night sleep CVE
MESA period	female	FBgn0085382	CG34353	1		1	1		1	1	Night sleep CVE
χ2 period	male	FBgn0085382	CG34353							1	Waking activity CVE
MESA period	female	FBgn0085382	CG34353	1		1	1		1	1	Waking activity CVE
χ2 period	female	FBgn0085383	CG34354			1					Day avg. bout length
MESA period	female	FBgn0085383	CG34354			1				1	Day avg. bout length
χ2 period	female	FBgn0085383	CG34354			1					Night sleep CVE
MESA period	female	FBgn0085383	CG34354			1				1	Night sleep CVE
χ2 period	male	FBgn0085385	CG34356			1			1	1	Night sleep CVE
MESA period	female	FBgn0085385	CG34356	1		1	1				Night sleep CVE
χ2 period	male	FBgn0085385	CG34356			1			1	1	Waking activity CVE
MESA period	female	FBgn0085385	CG34356	1		1	1				Waking activity CVE
χ2 period	male	FBgn0085391	CG34362			1					Day avg. bout length
MESA period	female	FBgn0085391	CG34362	1		1				1	Day avg. bout length
χ2 period	male	FBgn0085391	CG34362			1					Day bout number CVE
MESA period	female	FBgn0085391	CG34362	1		1				1	Day bout number CVE
χ2 period	male	FBgn0085391	CG34362			1					Waking activity
MESA period	female	FBgn0085391	CG34362	1		1				1	Waking activity
χ2 period	male	FBgn0085391	CG34362			1					Waking activity CVE
MESA period	female	FBgn0085391	CG34362	1		1				1	Waking activity CVE
MESA period	female	FBgn0085398	CG34369			1					Day bout number CVE
χ2 period	female	FBgn0085399	CG34370						1		Day avg. bout length
χ2 period	male	FBgn0085399	CG34370	1							Day avg. bout length
MESA period	female	FBgn0085399	CG34370			1				1	Day avg. bout length
RI	female	FBgn0085399	CG34370			1					Day avg. bout length
χ2 period	female	FBgn0085399	CG34370						1		Waking activity
χ2 period	male	FBgn0085399	CG34370	1							Waking activity
MESA period	female	FBgn0085399	CG34370			1				1	Waking activity
RI	female	FBgn0085399	CG34370			1					Waking activity
χ2 period	female	FBgn0085400	CG34371			1					Night sleep CVE
χ2 period	male	FBgn0085400	CG34371	1							Night sleep CVE
MESA period	female	FBgn0085400	CG34371			1	1				Night sleep CVE
χ2 period	female	FBgn0085400	CG34371			1					Waking activity CVE
χ2 period	male	FBgn0085400	CG34371	1							Waking activity CVE
MESA period	female	FBgn0085400	CG34371			1	1				Waking activity CVE
MESA period	female	FBgn0085410	CG34381			1					Waking activity CVE
MESA period	female	FBgn0085411	CG34382	1		1	1	1	1	1	Waking activity CVE
MESA period	female	FBgn0085412	CG34383	1		1	1	1	1		Waking activity CVE
RI	male	FBgn0085412	CG34383						1		Waking activity CVE
MESA period	female	FBgn0085415	CG34386			1				1	Night sleep CVE
MESA period	female	FBgn0085415	CG34386			1				1	Waking activity CVE
χ2 period	male	FBgn0085423	CG34394			1					Day avg. bout length
MESA period	female	FBgn0085423	CG34394			1					Day avg. bout length
MESA period	female	FBgn0085425	CG34396			1					Night sleep CVE
MESA period	female	FBgn0085440	CG34411			1				1	Waking activity CVE
χ2 period	female	FBgn0085446	CG34417			1					Day avg. bout length
χ2 period	male	FBgn0085446	CG34417							1	Day avg. bout length
MESA period	female	FBgn0085446	CG34417	1							Day avg. bout length
χ2 period	female	FBgn0085446	CG34417			1					Day bout number CVE
χ2 period	male	FBgn0085446	CG34417							1	Day bout number CVE
MESA period	female	FBgn0085446	CG34417	1							Day bout number CVE
χ2 period	female	FBgn0085446	CG34417			1					Waking activity CVE
χ2 period	male	FBgn0085446	CG34417							1	Waking activity CVE
MESA period	female	FBgn0085446	CG34417	1							Waking activity CVE
MESA period	female	FBgn0034792	CG3499			1					Waking activity
MESA period	female	FBgn0032981	CG3635					1			Night sleep CVE
χ2 period	male	FBgn0040397	CG3655			1					Day avg. bout length
MESA period	female	FBgn0040397	CG3655	1		1					Day avg. bout length
χ2 period	male	FBgn0040397	CG3655			1					Night sleep CVE
MESA period	female	FBgn0040397	CG3655	1		1					Night sleep CVE
χ2 period	male	FBgn0040397	CG3655			1					Waking activity CVE
MESA period	female	FBgn0040397	CG3655	1		1					Waking activity CVE
χ2 period	male	FBgn0032116	CG3759				1				Waking activity CVE
MESA period	female	FBgn0031571	CG3921			1	1				Waking activity CVE
MESA period	female	FBgn0037788	CG3940			1					Day bout number CVE
MESA period	female	FBgn0036821	CG3961							1	Waking activity CVE
MESA period	female	FBgn0029791	CG4096	1							Day avg. bout length
χ2 period	male	FBgn0250867	CG42238					1	1		Night sleep CVE
MESA period	female	FBgn0250867	CG42238			1					Night sleep CVE
χ2 period	male	FBgn0259150	CG42265			1					Waking activity CVE
MESA period	female	FBgn0259150	CG42265			1					Waking activity CVE
MESA period	female	FBgn0259199	CG42303				1				Waking activity CVE
MESA period	female	FBgn0259200	CG42304				1				Waking activity CVE
χ2 period	male	FBgn0259213	CG42313	1		1				1	Night sleep CVE
MESA period	female	FBgn0259213	CG42313			1			1	1	Night sleep CVE
χ2 period	male	FBgn0259213	CG42313	1		1				1	Waking activity CVE
MESA period	female	FBgn0259213	CG42313			1			1	1	Waking activity CVE
MESA period	female	FBgn0259224	CG42324	1		1					Day avg. bout length
MESA period	female	FBgn0259237	CG42335			1					Waking activity CVE
χ2 period	female	FBgn0259241	CG42339	1							Night sleep CVE
MESA period	female	FBgn0259241	CG42339			1					Night sleep CVE
χ2 period	male	FBgn0259242	CG42340							1	Day avg. bout length
MESA period	female	FBgn0259242	CG42340			1	1				Day avg. bout length
MESA period	male	FBgn0259242	CG42340							1	Day avg. bout length
χ2 period	male	FBgn0259242	CG42340							1	Night sleep CVE
MESA period	female	FBgn0259242	CG42340			1	1				Night sleep CVE
MESA period	male	FBgn0259242	CG42340							1	Night sleep CVE
χ2 period	male	FBgn0259242	CG42340							1	Waking activity CVE
MESA period	female	FBgn0259242	CG42340			1	1				Waking activity CVE
MESA period	male	FBgn0259242	CG42340							1	Waking activity CVE
MESA period	female	FBgn0259244	CG42342	1		1			1	1	Waking activity CVE
MESA period	female	FBgn0259245	CG42343	1		1					Day avg. bout length
MESA period	female	FBgn0259245	CG42343	1		1					Waking activity CVE
χ2 period	male	FBgn0259714	CG42368			1		1			Night sleep CVE
MESA period	female	FBgn0259714	CG42368			1					Night sleep CVE
χ2 period	male	FBgn0259714	CG42368			1		1			Waking activity CVE
MESA period	female	FBgn0259714	CG42368			1					Waking activity CVE
MESA period	female	FBgn0259720	CG42374				1				Waking activity CVE
χ2 period	male	FBgn0259734	CG42388						1		Night sleep CVE
MESA period	female	FBgn0259734	CG42388				1				Night sleep CVE
χ2 period	male	FBgn0259735	CG42389			1				1	Day avg. bout length
MESA period	female	FBgn0259735	CG42389	1		1	1			1	Day avg. bout length
χ2 period	male	FBgn0259735	CG42389			1				1	Waking activity CVE
MESA period	female	FBgn0259735	CG42389	1		1	1			1	Waking activity CVE
MESA period	female	FBgn0259736	CG42390			1					Waking activity CVE
MESA period	female	FBgn0259935	CG42458			1					Day avg. bout length
MESA period	female	FBgn0259935	CG42458			1					Night sleep CVE
χ2 period	male	FBgn0259994	CG42492			1					Waking activity CVE
MESA period	female	FBgn0260231	CG42505			1					Day avg. bout length
χ2 period	female	FBgn0260486	CG42533						1		Waking activity CVE
χ2 period	male	FBgn0260486	CG42533			1					Waking activity CVE
MESA period	female	FBgn0260486	CG42533			1				1	Waking activity CVE
MESA period	female	FBgn0260658	CG42541			1	1				Day avg. bout length
MESA period	female	FBgn0261262	CG42613	1		1					Day avg. bout length
MESA period	female	FBgn0261262	CG42613	1		1					Day bout number CVE
χ2 period	female	FBgn0261545	CG42663			1					Night sleep CVE
χ2 period	male	FBgn0261545	CG42663					1			Night sleep CVE
MESA period	female	FBgn0261545	CG42663	1		1					Night sleep CVE
RI	female	FBgn0261545	CG42663			1					Night sleep CVE
χ2 period	female	FBgn0261545	CG42663			1					Waking activity CVE
χ2 period	male	FBgn0261545	CG42663					1			Waking activity CVE
MESA period	female	FBgn0261545	CG42663	1		1					Waking activity CVE
RI	female	FBgn0261545	CG42663			1					Waking activity CVE
χ2 period	male	FBgn0261553	CG42671			1					Night sleep CVE
MESA period	female	FBgn0261553	CG42671					1			Night sleep CVE
MESA period	male	FBgn0261553	CG42671			1					Night sleep CVE
χ2 period	male	FBgn0261554	CG42672			1					Day avg. bout length
MESA period	female	FBgn0261554	CG42672	1		1					Day avg. bout length
χ2 period	male	FBgn0261555	CG42673			1					Day avg. bout length
MESA period	female	FBgn0261555	CG42673			1	1				Day avg. bout length
χ2 period	male	FBgn0261555	CG42673			1					Waking activity CVE
MESA period	female	FBgn0261555	CG42673			1	1				Waking activity CVE
χ2 period	male	FBgn0261570	CG42684							1	Day avg. bout length
MESA period	female	FBgn0261570	CG42684	1							Day avg. bout length
χ2 period	male	FBgn0261570	CG42684							1	Night sleep CVE
MESA period	female	FBgn0261570	CG42684	1							Night sleep CVE
χ2 period	male	FBgn0261570	CG42684							1	Waking activity
MESA period	female	FBgn0261570	CG42684	1							Waking activity
χ2 period	male	FBgn0261570	CG42684							1	Waking activity CVE
MESA period	female	FBgn0261570	CG42684	1							Waking activity CVE
MESA period	female	FBgn0261610	CG42699			1			1		Waking activity CVE
MESA period	female	FBgn0261611	CG42700			1					Day avg. bout length
MESA period	female	FBgn0261632	CG42715			1					Day avg. bout length
MESA period	female	FBgn0261705	CG42741			1				1	Day avg. bout length
MESA period	female	FBgn0261705	CG42741			1				1	Waking activity
MESA period	female	FBgn0261801	CG42747	1		1	1	1		1	Day avg. bout length
RI	male	FBgn0261801	CG42747			1		1			Day avg. bout length
MESA period	female	FBgn0261801	CG42747	1		1	1	1		1	Waking activity CVE
RI	male	FBgn0261801	CG42747			1		1			Waking activity CVE
MESA period	female	FBgn0261803	CG42749			1					Day avg. bout length
RI	male	FBgn0261803	CG42749					1			Day avg. bout length
MESA period	female	FBgn0261804	CG42750			1					Night sleep CVE
MESA period	female	FBgn0261816	CG42758			1					Day avg. bout length
MESA period	female	FBgn0261837	CG42769	1							Waking activity CVE
MESA period	female	FBgn0261838	CG42770	1							Waking activity CVE
MESA period	female	FBgn0261844	CG42776	1						1	Waking activity CVE
MESA period	female	FBgn0261845	CG42777	1						1	Waking activity CVE
χ2 period	male	FBgn0261929	CG42796			1					Day avg. bout length
MESA period	female	FBgn0261929	CG42796			1	1				Day avg. bout length
χ2 period	male	FBgn0261929	CG42796			1					Waking activity CVE
MESA period	female	FBgn0261929	CG42796			1	1				Waking activity CVE
MESA period	female	FBgn0262036	CG42847			1			1		Day avg. bout length
MESA period	female	FBgn0262103	CG42856			1				1	Waking activity CVE
MESA period	female	FBgn0262362	CG43060	1		1				1	Night sleep CVE
RI	male	FBgn0262483	CG43073					1			Day avg. bout length
RI	male	FBgn0262483	CG43073					1			Waking activity CVE
χ2 period	male	FBgn0262617	CG43143						1	1	Day bout number CVE
MESA period	female	FBgn0262617	CG43143			1				1	Day bout number CVE
MESA period	female	FBgn0262720	CG43164			1				1	Night sleep CVE
RI	female	FBgn0038797	CG4323				1				Night sleep CVE
χ2 period	male	FBgn0039078	CG4374							1	Night sleep CVE
MESA period	female	FBgn0039078	CG4374			1				1	Night sleep CVE
MESA period	male	FBgn0039078	CG4374					1			Night sleep CVE
χ2 period	male	FBgn0039078	CG4374							1	Waking activity CVE
MESA period	female	FBgn0039078	CG4374			1				1	Waking activity CVE
MESA period	male	FBgn0039078	CG4374					1			Waking activity CVE
MESA period	female	FBgn0028479	CG4389			1	1				Waking activity CVE
MESA period	female	FBgn0039071	CG4434			1					Waking activity CVE
MESA period	female	FBgn0039064	CG4467			1	1				Night sleep CVE
MESA period	female	FBgn0039064	CG4467			1	1				Waking activity CVE
MESA period	female	FBgn0035969	CG4476			1					Day avg. bout length
MESA period	female	FBgn0035969	CG4476			1					Waking activity CVE
χ2 period	male	FBgn0035968	CG4484			1					Night sleep CVE
MESA period	female	FBgn0031896	CG4502	1							Night sleep CVE
MESA period	female	FBgn0031306	CG4577			1					Day sleep CVE
MESA period	female	FBgn0031299	CG4629					1			Day avg. bout length
MESA period	female	FBgn0039348	CG4673			1					Waking activity CVE
MESA period	female	FBgn0069913	CG4681			1					Waking activity CVE
MESA period	female	FBgn0031307	CG4726			1			1	1	Waking activity CVE
MESA period	male	FBgn0043456	CG4747			1					Waking activity CVE
MESA period	female	FBgn0034733	CG4752			1	1				Night sleep CVE
MESA period	female	FBgn0035607	CG4835			1					Day bout number CVE
MESA period	female	FBgn0037998	CG4848	1							Day avg. bout length
MESA period	female	FBgn0027556	CG4928	1		1					Day avg. bout length
MESA period	male	FBgn0032217	CG4972					1			Day bout number CVE
MESA period	male	FBgn0032217	CG4972					1			Waking activity CVE
RI	female	FBgn0260748	CG5004							1	Day avg. bout length
RI	female	FBgn0260748	CG5004							1	Waking activity
RI	female	FBgn0260748	CG5004							1	Waking activity CVE
MESA period	female	FBgn0260747	CG5010			1					Day avg. bout length
χ2 period	male	FBgn0032225	CG5022							1	Waking activity CVE
MESA period	female	FBgn0032229	CG5045	1		1					Day avg. bout length
MESA period	female	FBgn0034145	CG5065			1					Day avg. bout length
RI	female	FBgn0034145	CG5065			1					Day avg. bout length
MESA period	female	FBgn0034145	CG5065			1					Waking activity
RI	female	FBgn0034145	CG5065			1					Waking activity
MESA period	female	FBgn0034145	CG5065			1					Waking activity CVE
RI	female	FBgn0034145	CG5065			1					Waking activity CVE
MESA period	female	FBgn0034154	CG5267							1	Day avg. bout length
χ2 period	male	FBgn0032477	CG5287					1		1	Waking activity CVE
MESA period	female	FBgn0032253	CG5322			1					Night sleep CVE
MESA period	female	FBgn0027568	CG5366			1					Day avg. bout length
MESA period	male	FBgn0032216	CG5384					1			Waking activity CVE
MESA period	female	FBgn0039425	CG5432				1				Waking activity CVE
χ2 period	male	FBgn0032476	CG5439							1	Waking activity CVE
MESA period	female	FBgn0039430	CG5455			1					Waking activity CVE
χ2 period	male	FBgn0032478	CG5458							1	Waking activity CVE
MESA period	female	FBgn0039466	CG5521			1			1		Waking activity CVE
MESA period	male	FBgn0039466	CG5521						1		Waking activity CVE
MESA period	female	FBgn0034158	CG5522	1		1		1			Waking activity
MESA period	female	FBgn0034911	CG5549			1					Night sleep CVE
χ2 period	female	FBgn0030839	CG5613						1		Waking activity CVE
χ2 period	male	FBgn0035948	CG5644			1					Night sleep CVE
MESA period	female	FBgn0035948	CG5644			1					Night sleep CVE
χ2 period	male	FBgn0035948	CG5644			1					Waking activity CVE
MESA period	female	FBgn0035948	CG5644			1					Waking activity CVE
MESA period	female	FBgn0034315	CG5721			1					Day avg. bout length
χ2 period	male	FBgn0034301	CG5756			1					Day avg. bout length
χ2 period	male	FBgn0034301	CG5756			1					Day avg. bout length CVE
MESA period	female	FBgn0038930	CG5778			1	1			1	Waking activity CVE
MESA period	female	FBgn0032677	CG5790		1						Night sleep CVE
MESA period	female	FBgn0032455	CG5792					1			Waking activity CVE
MESA period	female	FBgn0039223	CG5805			1					Waking activity CVE
MESA period	female	FBgn0038866	CG5810							1	Day avg. bout length
MESA period	female	FBgn0038866	CG5810							1	Waking activity
MESA period	female	FBgn0038897	CG5849			1					Night sleep CVE
MESA period	female	FBgn0032167	CG5853			1					Day avg. bout length
MESA period	female	FBgn0032167	CG5853			1					Waking activity CVE
MESA period	female	FBgn0028523	CG5888	1		1	1				Day avg. bout length
MESA period	female	FBgn0028523	CG5888	1		1	1				Waking activity
MESA period	female	FBgn0028523	CG5888	1		1	1				Waking activity CVE
MESA period	female	FBgn0029835	CG5921			1					Waking activity CVE
MESA period	female	FBgn0063649	CG6006			1	1				Waking activity CVE
MESA period	female	FBgn0038679	CG6040			1					Night sleep CVE
MESA period	female	FBgn0038679	CG6040			1					Waking activity CVE
MESA period	female	FBgn0034725	CG6044			1				1	Waking activity CVE
χ2 period	female	FBgn0031918	CG6055			1					Waking activity CVE
MESA period	female	FBgn0031918	CG6055	1				1			Waking activity CVE
MESA period	female	FBgn0036544	CG6114	1		1					Day avg. bout length
MESA period	female	FBgn0030913	CG6123			1					Waking activity CVE
MESA period	female	FBgn0038337	CG6125	1		1					Waking activity CVE
MESA period	female	FBgn0033853	CG6145	1							Night sleep CVE
MESA period	female	FBgn0036158	CG6149			1					Waking activity
RI	male	FBgn0036158	CG6149			1					Waking activity
MESA period	female	FBgn0032252	CG6232			1					Waking activity
MESA period	female	FBgn0032252	CG6232			1					Waking activity CVE
MESA period	female	FBgn0033866	CG6280	1							Night sleep CVE
MESA period	male	FBgn0033866	CG6280	1							Night sleep CVE
χ2 period	male	FBgn0035914	CG6282							1	Night sleep CVE
MESA period	female	FBgn0032646	CG6412			1					Waking activity CVE
χ2 period	male	FBgn0031920	CG6441			1					Waking activity CVE
χ2 period	male	FBgn0030932	CG6461	1							Waking activity
MESA period	female	FBgn0030936	CG6481			1			1		Night sleep CVE
MESA period	female	FBgn0039431	CG6490			1					Night sleep CVE
MESA period	male	FBgn0039431	CG6490					1			Night sleep CVE
MESA period	female	FBgn0036702	CG6512	1		1					Day avg. bout length
MESA period	female	FBgn0036702	CG6512	1		1					Waking activity CVE
MESA period	female	FBgn0038912	CG6656							1	Waking activity CVE
MESA period	female	FBgn0038917	CG6678			1				1	Day bout number CVE
MESA period	female	FBgn0033889	CG6701			1					Day avg. bout length
MESA period	female	FBgn0036834	CG6836				1				Waking activity CVE
MESA period	female	FBgn0037956	CG6959			1	1			1	Day avg. bout length
MESA period	female	FBgn0037956	CG6959			1	1			1	Waking activity CVE
χ2 period	male	FBgn0038286	CG6966							1	Night avg. bout length
MESA period	female	FBgn0035896	CG6983	1		1	1				Waking activity CVE
χ2 period	male	FBgn0027515	CG7115			1					Night sleep CVE
MESA period	female	FBgn0035888	CG7120	1		1					Waking activity CVE
MESA period	female	FBgn0035872	CG7185			1					Waking activity CVE
MESA period	female	FBgn0033544	CG7220							1	Day avg. bout length
MESA period	female	FBgn0031374	CG7337			1	1	1			Waking activity CVE
MESA period	male	FBgn0031374	CG7337					1			Waking activity CVE
χ2 period	male	FBgn0036159	CG7557			1					Waking activity CVE
MESA period	female	FBgn0036159	CG7557			1					Waking activity CVE
MESA period	female	FBgn0027525	CG7686	1							Day avg. bout length
MESA period	female	FBgn0038627	CG7694			1					Night sleep CVE
MESA period	female	FBgn0036703	CG7707			1					Waking activity CVE
RI	male	FBgn0036703	CG7707							1	Waking activity CVE
χ2 period	male	FBgn0038641	CG7708							1	Waking activity CVE
χ2 period	female	FBgn0038652	CG7720							1	Day avg. bout length
MESA period	female	FBgn0038652	CG7720				1				Day avg. bout length
χ2 period	female	FBgn0038652	CG7720							1	Waking activity CVE
MESA period	female	FBgn0038652	CG7720				1				Waking activity CVE
MESA period	female	FBgn0030087	CG7766	1						1	Waking activity CVE
MESA period	female	FBgn0039714	CG7816			1				1	Day bout number CVE
MESA period	female	FBgn0039696	CG7837				1				Night sleep CVE
MESA period	female	FBgn0031001	CG7884			1					Day avg. bout length
MESA period	female	FBgn0036417	CG7906	1							Waking activity CVE
MESA period	female	FBgn0037546	CG7918	1		1					Waking activity CVE
MESA period	female	FBgn0028499	CG7985			1	1				Day bout number CVE
χ2 period	male	FBgn0035260	CG7991			1					Waking activity CVE
MESA period	female	FBgn0035260	CG7991	1		1		1			Waking activity CVE
MESA period	female	FBgn0031012	CG8051			1					Day avg. bout length
MESA period	female	FBgn0032010	CG8086			1					Night sleep CVE
MESA period	female	FBgn0036410	CG8100			1					Waking activity CVE
χ2 period	male	FBgn0036043	CG8177							1	Day bout number CVE
MESA period	female	FBgn0036043	CG8177			1					Day bout number CVE
χ2 period	male	FBgn0036043	CG8177							1	Day sleep CVE
MESA period	female	FBgn0036043	CG8177			1					Day sleep CVE
χ2 period	male	FBgn0034033	CG8204					1			Waking activity CVE
MESA period	female	FBgn0032004	CG8292			1					Waking activity CVE
MESA period	female	FBgn0034059	CG8320			1					Day avg. bout length
MESA period	female	FBgn0038223	CG8538	1		1					Night sleep CVE
MESA period	female	FBgn0033760	CG8785	1		1					Waking activity CVE
MESA period	female	FBgn0031548	CG8852					1			Waking activity CVE
MESA period	female	FBgn0033679	CG8888						1		Waking activity CVE
MESA period	female	FBgn0034493	CG8908			1	1				Day avg. bout length
MESA period	female	FBgn0034493	CG8908			1	1				Waking activity
MESA period	female	FBgn0034493	CG8908			1	1				Waking activity CVE
χ2 period	male	FBgn0025833	CG8910			1					Night sleep CVE
MESA period	female	FBgn0025833	CG8910			1					Night sleep CVE
MESA period	female	FBgn0033639	CG9003			1					Waking activity
MESA period	female	FBgn0030809	CG9086	1							Day avg. bout length
MESA period	female	FBgn0030617	CG9095			1		1			Day avg. bout length
χ2 period	male	FBgn0035199	CG9134							1	Waking activity CVE
MESA period	female	FBgn0035199	CG9134			1	1			1	Waking activity CVE
χ2 period	male	FBgn0035208	CG9184							1	Waking activity
MESA period	female	FBgn0035208	CG9184			1					Waking activity
χ2 period	male	FBgn0035208	CG9184							1	Waking activity CVE
MESA period	female	FBgn0035208	CG9184			1					Waking activity CVE
MESA period	female	FBgn0032889	CG9331			1					Day avg. bout length
MESA period	female	FBgn0032901	CG9339			1					Waking activity CVE
MESA period	female	FBgn0030574	CG9413			1					Day sleep CVE
MESA period	female	FBgn0030590	CG9518					1			Night sleep CVE
MESA period	female	FBgn0038175	CG9602						1		Waking activity CVE
MESA period	female	FBgn0027528	CG9634			1					Day avg. bout length
MESA period	female	FBgn0027528	CG9634			1					Night sleep CVE
MESA period	female	FBgn0038211	CG9649			1					Waking activity CVE
MESA period	female	FBgn0031515	CG9664					1			Waking activity CVE
MESA period	female	FBgn0036856	CG9666				1				Waking activity CVE
MESA period	female	FBgn0036663	CG9674			1					Day avg. bout length
MESA period	female	FBgn0036663	CG9674			1					Waking activity CVE
MESA period	female	FBgn0039756	CG9743	1		1					Night sleep CVE
χ2 period	male	FBgn0034903	CG9850			1				1	Waking activity
MESA period	female	FBgn0034903	CG9850	1		1					Waking activity
χ2 period	male	FBgn0034903	CG9850			1				1	Waking activity CVE
MESA period	female	FBgn0034903	CG9850	1		1					Waking activity CVE
MESA period	female	FBgn0262160	CG9932			1					Day avg. bout length
MESA period	male	FBgn0262160	CG9932							1	Day avg. bout length
MESA period	female	FBgn0262160	CG9932			1					Night sleep CVE
MESA period	male	FBgn0262160	CG9932							1	Night sleep CVE
MESA period	female	FBgn0262160	CG9932			1					Waking activity CVE
MESA period	male	FBgn0262160	CG9932							1	Waking activity CVE
MESA period	female	FBgn0031413	CG9967			1	1	1			Waking activity CVE
MESA period	female	FBgn0039589	CG9986				1				Waking activity CVE
MESA period	female	FBgn0039594	CG9990	1			1				Day avg. bout length
χ2 period	male	FBgn0086758	chinmo			1					Waking activity CVE
MESA period	female	FBgn0086758	chinmo	1		1	1	1	1		Waking activity CVE
χ2 period	male	FBgn0034580	Cht8			1					Night sleep CVE
χ2 period	male	FBgn0262582	cic							1	Day avg. bout length
MESA period	female	FBgn0262582	cic			1					Day avg. bout length
MESA period	female	FBgn0035533	Cip4			1					Night sleep CVE
MESA period	male	FBgn0035533	Cip4					1			Night sleep CVE
RI	female	FBgn0035533	Cip4			1					Night sleep CVE
MESA period	female	FBgn0035533	Cip4			1					Waking activity CVE
MESA period	male	FBgn0035533	Cip4					1			Waking activity CVE
RI	female	FBgn0035533	Cip4			1					Waking activity CVE
χ2 period	male	FBgn0035427	ckd						1		Waking activity CVE
MESA period	female	FBgn0035427	ckd				1				Waking activity CVE
MESA period	female	FBgn0051116	ClC-a			1					Day avg. bout length
MESA period	female	FBgn0051116	ClC-a			1					Night sleep CVE
MESA period	female	FBgn0031629	Clect27			1					Waking activity CVE
MESA period	female	FBgn0020503	CLIP-190			1				1	Day avg. bout length
MESA period	female	FBgn0036756	cln3			1					Waking activity CVE
χ2 period	female	FBgn0034087	clu					1			Night sleep CVE
χ2 period	male	FBgn0034087	clu			1					Night sleep CVE
MESA period	female	FBgn0034087	clu					1			Night sleep CVE
χ2 period	female	FBgn0262975	cnc						1		Day bout number CVE
MESA period	female	FBgn0262975	cnc			1				1	Day bout number CVE
χ2 period	female	FBgn0262975	cnc						1		Waking activity CVE
MESA period	female	FBgn0262975	cnc			1				1	Waking activity CVE
MESA period	female	FBgn0261612	Cng			1					Day avg. bout length
MESA period	female	FBgn0261612	Cng			1					Waking activity CVE
MESA period	female	FBgn0013765	cnn					1			Night sleep CVE
MESA period	female	FBgn0031536	Cog3			1	1				Waking activity CVE
χ2 period	male	FBgn0005775	Con			1				1	Day avg. bout length
MESA period	female	FBgn0005775	Con	1		1	1		1	1	Day avg. bout length
MESA period	male	FBgn0005775	Con					1			Day avg. bout length
RI	male	FBgn0005775	Con			1					Day avg. bout length
χ2 period	male	FBgn0005775	Con			1				1	Waking activity CVE
MESA period	female	FBgn0005775	Con	1		1	1		1	1	Waking activity CVE
MESA period	male	FBgn0005775	Con					1			Waking activity CVE
RI	male	FBgn0005775	Con			1					Waking activity CVE
χ2 period	male	FBgn0010434	cora			1					Day avg. bout length
MESA period	female	FBgn0010434	cora	1		1	1				Day avg. bout length
MESA period	female	FBgn0086690	cp309			1					Day bout number CVE
MESA period	female	FBgn0014465	Cp7Fb			1					Waking activity CVE
MESA period	female	FBgn0014466	Cp7Fc	1		1					Waking activity CVE
MESA period	female	FBgn0030394	Cpr11A					1			Waking activity CVE
MESA period	female	FBgn0053302	Cpr31A			1				1	Night sleep CVE
MESA period	female	FBgn0052029	Cpr66D			1				1	Night sleep CVE
MESA period	female	FBgn0046776	CR14033					1			Day bout number CVE
MESA period	female	FBgn0053318	CR33318			1					Waking activity CVE
MESA period	female	FBgn0263396	CR33328	1					1		Waking activity CVE
MESA period	female	FBgn0261708	CR42745						1		Day avg. bout length
MESA period	female	FBgn0261708	CR42745						1		Waking activity CVE
MESA period	female	FBgn0261268	Cul-3			1					Waking activity CVE
MESA period	male	FBgn0015376	cutlet	1							Waking activity CVE
MESA period	female	FBgn0010382	CycE			1					Night sleep CVE
χ2 period	female	FBgn0025455	CycT	1							Day avg. bout length
MESA period	female	FBgn0035344	Cyp4d20			1					Day avg. bout length
MESA period	female	FBgn0035344	Cyp4d20			1					Waking activity CVE
χ2 period	male	FBgn0031726	Cyp6a16Psi							1	Night sleep CVE
MESA period	female	FBgn0031726	Cyp6a16Psi	1		1					Night sleep CVE
χ2 period	male	FBgn0031726	Cyp6a16Psi							1	Waking activity CVE
MESA period	female	FBgn0031726	Cyp6a16Psi	1		1					Waking activity CVE
χ2 period	male	FBgn0262029	d	1							Day avg. bout length
MESA period	female	FBgn0262029	d			1	1				Day avg. bout length
χ2 period	male	FBgn0262029	d	1							Night sleep
MESA period	female	FBgn0262029	d			1	1				Night sleep
χ2 period	male	FBgn0262029	d	1							Night sleep CVE
MESA period	female	FBgn0262029	d			1	1				Night sleep CVE
MESA period	female	FBgn0259099	DCX-EMAP			1					Day avg. bout length
MESA period	female	FBgn0053531	Ddr	1		1		1			Day avg. bout length
MESA period	female	FBgn0053531	Ddr	1		1		1			Day bout number CVE
MESA period	female	FBgn0053531	Ddr	1		1		1			Night sleep CVE
MESA period	female	FBgn0053531	Ddr	1		1		1			Waking activity CVE
χ2 period	male	FBgn0263118	dei					1			Day avg. bout length
MESA period	female	FBgn0000439	Dfd			1					Day avg. bout length
MESA period	female	FBgn0052843	Dh31-R1			1					Waking activity CVE
MESA period	female	FBgn0013810	Dhc36C			1					Waking activity CVE
MESA period	female	FBgn0013813	Dhc98D			1					Day avg. bout length
MESA period	female	FBgn0042650	disco-r			1					Day avg. bout length
MESA period	female	FBgn0042650	disco-r			1					Waking activity CVE
χ2 period	male	FBgn0031820	DLP					1			Night sleep CVE
χ2 period	male	FBgn0031820	DLP					1			Waking activity CVE
MESA period	female	FBgn0000479	dnc	1		1	1			1	Day avg. bout length
MESA period	female	FBgn0000479	dnc	1		1	1			1	Night sleep CVE
MESA period	female	FBgn0000479	dnc	1		1	1			1	Waking activity CVE
χ2 period	male	FBgn0260866	dnr1			1					Waking activity CVE
MESA period	female	FBgn0260866	dnr1	1		1	1				Waking activity CVE
MESA period	female	FBgn0035538	DopEcR			1	1				Waking activity CVE
χ2 period	male	FBgn0053196	dp							1	Day bout number CVE
MESA period	female	FBgn0053196	dp			1	1				Day bout number CVE
MESA period	female	FBgn0011763	Dp			1					Night sleep CVE
χ2 period	male	FBgn0053196	dp							1	Waking activity CVE
MESA period	female	FBgn0053196	dp			1	1				Waking activity CVE
χ2 period	male	FBgn0040726	dpr		1					1	Waking activity CVE
MESA period	female	FBgn0040726	dpr	1		1					Waking activity CVE
MESA period	female	FBgn0034286	dpr13	1							Day avg. bout length
RI	female	FBgn0034286	dpr13		1						Day avg. bout length
MESA period	female	FBgn0034286	dpr13	1							Night sleep CVE
RI	female	FBgn0034286	dpr13		1						Night sleep CVE
MESA period	female	FBgn0051361	dpr17			1					Day avg. bout length
MESA period	female	FBgn0053512	dpr4	1			1				Day avg. bout length
χ2 period	male	FBgn0040823	dpr6			1					Waking activity
MESA period	female	FBgn0040823	dpr6	1		1			1		Waking activity
MESA period	female	FBgn0052600	dpr8	1		1	1	1			Day bout number
MESA period	female	FBgn0052600	dpr8	1		1	1	1			Day bout number CVE
MESA period	female	FBgn0052600	dpr8	1		1	1	1			Night sleep CVE
MESA period	female	FBgn0052600	dpr8	1		1	1	1			Waking activity CVE
χ2 period	male	FBgn0038282	dpr9			1					Day avg. bout length
MESA period	female	FBgn0038282	dpr9	1		1				1	Day avg. bout length
χ2 period	male	FBgn0038282	dpr9			1					Waking activity CVE
MESA period	female	FBgn0038282	dpr9	1		1				1	Waking activity CVE
MESA period	female	FBgn0260006	drd			1		1			Night sleep CVE
MESA period	female	FBgn0015872	Drip			1				1	Waking activity CVE
χ2 period	male	FBgn0004638	drk			1					Night sleep
χ2 period	male	FBgn0004638	drk			1					Night sleep CVE
MESA period	female	FBgn0033791	Drl-2					1	1		Night sleep
MESA period	female	FBgn0033791	Drl-2					1	1		Night sleep CVE
χ2 period	male	FBgn0020304	drongo					1			Waking activity CVE
MESA period	female	FBgn0020304	drongo			1					Waking activity CVE
χ2 period	male	FBgn0000497	ds			1					Waking activity CVE
MESA period	female	FBgn0000497	ds	1		1				1	Waking activity CVE
MESA period	female	FBgn0033159	Dscam				1			1	Day avg. bout length
χ2 period	male	FBgn0015381	dsf			1		1			Day avg. bout length
MESA period	female	FBgn0015381	dsf	1							Day avg. bout length
MESA period	female	FBgn0023090	dtr			1					Waking activity CVE
MESA period	female	FBgn0020307	dve			1	1			1	Day avg. bout length
MESA period	female	FBgn0020307	dve			1	1			1	Night sleep CVE
MESA period	female	FBgn0020307	dve			1	1			1	Waking activity CVE
MESA period	female	FBgn0039411	dys	1							Waking activity CVE
χ2 period	male	FBgn0008646	E5					1			Day avg. bout length
MESA period	female	FBgn0008646	E5			1					Day avg. bout length
χ2 period	male	FBgn0000535	eag				1	1			Waking activity CVE
MESA period	female	FBgn0000535	eag							1	Waking activity CVE
χ2 period	male	FBgn0262579	Ect4					1			Day avg. bout length
MESA period	female	FBgn0262579	Ect4					1			Day avg. bout length
MESA period	male	FBgn0262579	Ect4			1					Day avg. bout length
RI	male	FBgn0262579	Ect4	1							Day avg. bout length
χ2 period	male	FBgn0262579	Ect4					1			Waking activity CVE
MESA period	female	FBgn0262579	Ect4					1			Waking activity CVE
MESA period	male	FBgn0262579	Ect4			1					Waking activity CVE
RI	male	FBgn0262579	Ect4	1							Waking activity CVE
χ2 period	male	FBgn0000547	ed	1							Day avg. bout length
MESA period	female	FBgn0000547	ed	1		1		1			Day avg. bout length
χ2 period	male	FBgn0000547	ed	1							Night sleep CVE
MESA period	female	FBgn0000547	ed	1		1		1			Night sleep CVE
χ2 period	male	FBgn0000547	ed	1							Waking activity CVE
MESA period	female	FBgn0000547	ed	1		1		1			Waking activity CVE
MESA period	female	FBgn0023214	edl			1					Waking activity CVE
MESA period	female	FBgn0003731	Egfr	1		1					Night sleep CVE
MESA period	female	FBgn0003731	Egfr	1		1					Waking activity CVE
MESA period	female	FBgn0001404	egh			1					Day avg. bout length
MESA period	female	FBgn0026259	eIF5B	1		1					Night sleep CVE
MESA period	male	FBgn0026259	eIF5B			1					Night sleep CVE
RI	female	FBgn0026259	eIF5B							1	Night sleep CVE
MESA period	female	FBgn0026259	eIF5B	1		1					Waking activity CVE
MESA period	male	FBgn0026259	eIF5B			1					Waking activity CVE
RI	female	FBgn0026259	eIF5B							1	Waking activity CVE
MESA period	female	FBgn0004591	Eig71Ed			1					Waking activity CVE
χ2 period	female	FBgn0005640	Eip63E			1					Waking activity CVE
MESA period	female	FBgn0005640	Eip63E			1			1		Waking activity CVE
χ2 period	male	FBgn0004910	Eip63F-1			1			1		Waking activity
MESA period	female	FBgn0004910	Eip63F-1			1	1	1	1		Waking activity
MESA period	female	FBgn0000567	Eip74EF			1					Day avg. bout length
MESA period	female	FBgn0000567	Eip74EF			1					Night sleep CVE
χ2 period	male	FBgn0000568	Eip75B			1					Day avg. bout length
MESA period	female	FBgn0000568	Eip75B			1					Day avg. bout length
χ2 period	male	FBgn0000568	Eip75B			1					Waking activity CVE
MESA period	female	FBgn0000568	Eip75B			1					Waking activity CVE
χ2 period	male	FBgn0004858	elB						1		Waking activity CVE
MESA period	female	FBgn0004858	elB			1					Waking activity CVE
χ2 period	female	FBgn0011589	elk						1		Night sleep CVE
MESA period	female	FBgn0011589	elk	1		1		1			Night sleep CVE
MESA period	female	FBgn0000578	ena			1					Waking activity CVE
MESA period	female	FBgn0004875	enc			1				1	Waking activity CVE
χ2 period	male	FBgn0031375	erm			1		1			Day bout number CVE
MESA period	female	FBgn0031375	erm			1	1	1			Day bout number CVE
MESA period	female	FBgn0000320	eya			1					Day avg. bout length
MESA period	female	FBgn0000625	eyg	1		1					Night sleep CVE
MESA period	female	FBgn0031414	eys			1	1	1			Waking activity CVE
MESA period	female	FBgn0262111	f					1			Day avg. bout length
χ2 period	male	FBgn0000633	fas	1						1	Day bout number CVE
MESA period	female	FBgn0000633	fas			1					Day bout number CVE
MESA period	male	FBgn0000633	fas					1			Day bout number CVE
RI	male	FBgn0000633	fas			1					Day bout number CVE
χ2 period	male	FBgn0000633	fas	1						1	Night sleep CVE
MESA period	female	FBgn0000633	fas			1					Night sleep CVE
MESA period	male	FBgn0000633	fas					1			Night sleep CVE
RI	male	FBgn0000633	fas			1					Night sleep CVE
MESA period	female	FBgn0000636	Fas3			1				1	Day avg. bout length
MESA period	female	FBgn0045063	fdl			1					Day avg. bout length
MESA period	female	FBgn0034542	Fem-1			1					Waking activity CVE
MESA period	female	FBgn0015221	Fer2LCH							1	Night sleep CVE
MESA period	female	FBgn0026592	Fie			1					Waking activity CVE
MESA period	female	FBgn0085397	Fili	1		1	1				Day avg. bout length
MESA period	female	FBgn0085397	Fili	1		1	1				Night sleep CVE
MESA period	female	FBgn0085397	Fili	1		1	1				Waking activity CVE
MESA period	female	FBgn0010470	Fkbp13			1					Day avg. bout length
MESA period	female	FBgn0010470	Fkbp13			1					Waking activity CVE
MESA period	female	FBgn0000719	fog			1	1				Night sleep
MESA period	female	FBgn0000719	fog			1	1				Night sleep CVE
MESA period	female	FBgn0000721	for	1		1					Waking activity CVE
MESA period	female	FBgn0053556	form3	1		1			1		Night sleep CVE
MESA period	female	FBgn0053556	form3	1		1			1		Waking activity CVE
MESA period	female	FBgn0038197	foxo			1				1	Day avg. bout length
MESA period	female	FBgn0038197	foxo			1				1	Waking activity CVE
MESA period	female	FBgn0000723	Fps85D			1					Waking activity CVE
MESA period	female	FBgn0035385	FR			1					Day avg. bout length
MESA period	female	FBgn0011592	fra			1	1				Night sleep CVE
MESA period	female	FBgn0011592	fra			1	1				Waking activity
MESA period	female	FBgn0011592	fra			1	1				Waking activity CVE
MESA period	female	FBgn0023083	fray			1					Night sleep CVE
χ2 period	male	FBgn0051774	fred			1					Night avg. bout length CVE
MESA period	female	FBgn0051774	fred	1		1				1	Night avg. bout length CVE
RI	female	FBgn0051774	fred			1					Night avg. bout length CVE
χ2 period	male	FBgn0051774	fred			1					Waking activity CVE
MESA period	female	FBgn0051774	fred	1		1				1	Waking activity CVE
RI	female	FBgn0051774	fred			1					Waking activity CVE
MESA period	female	FBgn0030897	Frq1			1	1		1		Day avg. bout length
MESA period	female	FBgn0004652	fru			1	1				Day avg. bout length
MESA period	female	FBgn0004652	fru			1	1				Waking activity CVE
χ2 period	male	FBgn0259878	Fs	1							Day avg. bout length
MESA period	female	FBgn0259878	Fs			1					Day avg. bout length
MESA period	female	FBgn0001075	ft			1		1		1	Night sleep CVE
MESA period	female	FBgn0001075	ft			1		1		1	Waking activity CVE
MESA period	female	FBgn0004509	Fur1			1				1	Day avg. bout length
MESA period	female	FBgn0004509	Fur1			1				1	Night avg. bout length
MESA period	female	FBgn0004509	Fur1			1				1	Night sleep
MESA period	female	FBgn0004509	Fur1			1				1	Night sleep CVE
MESA period	female	FBgn0004509	Fur1			1				1	Waking activity CVE
χ2 period	female	FBgn0001085	fz					1			Night sleep CVE
MESA period	female	FBgn0001085	fz			1	1		1	1	Night sleep CVE
χ2 period	female	FBgn0001085	fz					1			Waking activity CVE
MESA period	female	FBgn0001085	fz			1	1		1	1	Waking activity CVE
MESA period	female	FBgn0016797	fz2	1		1	1	1	1	1	Waking activity CVE
MESA period	female	FBgn0026077	Gasp	1							Night sleep CVE
MESA period	female	FBgn0026077	Gasp	1							Waking activity CVE
MESA period	female	FBgn0001098	Gdh			1					Waking activity CVE
RI	female	FBgn0001098	Gdh						1		Waking activity CVE
χ2 period	male	FBgn0035574	Gef64C			1					Day avg. bout length
MESA period	female	FBgn0035574	Gef64C	1		1	1	1			Day avg. bout length
χ2 period	male	FBgn0035574	Gef64C			1					Waking activity CVE
MESA period	female	FBgn0035574	Gef64C	1		1	1	1			Waking activity CVE
MESA period	female	FBgn0011802	Gem3	1		1					Day avg. bout length
χ2 period	male	FBgn0020300	gk			1					Waking activity CVE
MESA period	female	FBgn0015229	glec			1					Day bout number CVE
MESA period	female	FBgn0024963	GluClalpha			1					Day avg. bout length
χ2 period	male	FBgn0040322	GNBP2			1					Day bout number CVE
MESA period	female	FBgn0029084	gom	1		1					Waking activity CVE
MESA period	female	FBgn0022160	Gpo-1	1		1		1			Day bout number CVE
MESA period	female	FBgn0022160	Gpo-1	1		1		1			Night sleep CVE
MESA period	female	FBgn0261988	Gprk2	1		1				1	Night sleep CVE
χ2 period	male	FBgn0045495	Gr28b			1					Day avg. bout length
MESA period	female	FBgn0045495	Gr28b	1		1					Day avg. bout length
MESA period	female	FBgn0041242	Gr47a			1				1	Waking activity CVE
MESA period	female	FBgn0041240	Gr57a							1	Night sleep CVE
MESA period	female	FBgn0259211	grh	1		1					Night sleep CVE
MESA period	female	FBgn0025595	GRHR			1				1	Waking activity CVE
MESA period	female	FBgn0036278	GRHRII			1					Day avg. bout length
MESA period	female	FBgn0036278	GRHRII			1					Waking activity CVE
MESA period	female	FBgn0034335	GstE1	1							Waking activity CVE
MESA period	female	FBgn0010825	Gug	1		1				1	Waking activity CVE
χ2 period	male	FBgn0026239	gukh						1		Day avg. bout length
MESA period	female	FBgn0026239	gukh			1		1			Day avg. bout length
MESA period	female	FBgn0010197	Gyc32E	1		1			1	1	Waking activity CVE
χ2 period	male	FBgn0013973	Gycbeta100B			1					Waking activity CVE
MESA period	female	FBgn0013973	Gycbeta100B			1				1	Waking activity CVE
MESA period	female	FBgn0045852	ham			1					Night sleep CVE
χ2 period	male	FBgn0010113	hdc			1				1	Night sleep CVE
MESA period	female	FBgn0010113	hdc	1		1	1	1		1	Night sleep CVE
MESA period	male	FBgn0010113	hdc	1							Night sleep CVE
χ2 period	male	FBgn0010113	hdc			1				1	Waking activity CVE
MESA period	female	FBgn0010113	hdc	1		1	1	1		1	Waking activity CVE
MESA period	male	FBgn0010113	hdc	1							Waking activity CVE
MESA period	male	FBgn0011224	heph				1				Day bout number CVE
MESA period	male	FBgn0011224	heph				1				Waking activity CVE
MESA period	female	FBgn0030600	hiw					1			Waking activity CVE
RI	female	FBgn0030600	hiw					1			Waking activity CVE
χ2 period	male	FBgn0004914	Hnf4							1	Waking activity CVE
MESA period	female	FBgn0004914	Hnf4			1					Waking activity CVE
χ2 period	male	FBgn0025777	homer							1	Waking activity CVE
MESA period	female	FBgn0004864	hop			1					Day avg. bout length
χ2 period	female	FBgn0263395	hppy			1					Day avg. bout length
MESA period	female	FBgn0263395	hppy	1		1	1		1	1	Day avg. bout length
MESA period	male	FBgn0263395	hppy			1	1				Day avg. bout length
χ2 period	female	FBgn0263395	hppy			1					Waking activity CVE
MESA period	female	FBgn0263395	hppy	1		1	1		1	1	Waking activity CVE
MESA period	male	FBgn0263395	hppy			1	1				Waking activity CVE
χ2 period	female	FBgn0014859	Hr38			1					Waking activity CVE
MESA period	female	FBgn0014859	Hr38			1	1	1		1	Waking activity CVE
MESA period	female	FBgn0000448	Hr46			1	1				Waking activity CVE
MESA period	female	FBgn0004237	Hrb87F				1				Waking activity CVE
MESA period	female	FBgn0001215	Hrb98DE				1				Waking activity CVE
MESA period	female	FBgn0053147	Hs3st-A							1	Day avg. bout length
MESA period	female	FBgn0053147	Hs3st-A							1	Waking activity CVE
χ2 period	male	FBgn0038755	Hs6st			1		1		1	Day avg. bout length
MESA period	female	FBgn0038755	Hs6st	1		1	1				Day avg. bout length
MESA period	female	FBgn0027655	htt	1			1	1	1		Night sleep CVE
MESA period	female	FBgn0027655	htt	1			1	1	1		Waking activity CVE
MESA period	female	FBgn0020415	Idgf2			1					Day avg. bout length
MESA period	female	FBgn0020415	Idgf2			1					Waking activity CVE
MESA period	female	FBgn0001250	if			1					Day avg. bout length
RI	male	FBgn0001250	if							1	Day avg. bout length
MESA period	female	FBgn0013467	igl			1					Waking activity CVE
χ2 period	male	FBgn0044050	Ilp3			1				1	Night sleep CVE
MESA period	female	FBgn0044050	Ilp3	1		1					Night sleep CVE
MESA period	female	FBgn0001263	inaD			1			1		Waking activity CVE
MESA period	female	FBgn0086613	Ino80			1					Waking activity CVE
χ2 period	male	FBgn0027106	inx7			1					Day avg. bout length
χ2 period	male	FBgn0027106	inx7			1					Waking activity CVE
χ2 period	female	FBgn0040849	Ir41a							1	Waking activity CVE
MESA period	female	FBgn0040849	Ir41a			1					Waking activity CVE
MESA period	male	FBgn0040849	Ir41a			1					Waking activity CVE
MESA period	female	FBgn0033515	Ir47a			1					Day avg. bout length
MESA period	female	FBgn0031305	Iris			1					Day sleep CVE
MESA period	female	FBgn0011225	jar			1					Waking activity CVE
MESA period	female	FBgn0010052	Jhe							1	Day avg. bout length
MESA period	female	FBgn0010052	Jhe							1	Night sleep CVE
MESA period	female	FBgn0010052	Jhe							1	Waking activity CVE
χ2 period	male	FBgn0086655	jing					1	1		Waking activity CVE
MESA period	female	FBgn0086655	jing			1		1	1		Waking activity CVE
MESA period	female	FBgn0032129	jp	1				1			Day bout number CVE
MESA period	female	FBgn0032129	jp	1				1			Waking activity CVE
χ2 period	male	FBgn0051363	Jupiter				1				Day avg. bout length
MESA period	female	FBgn0051363	Jupiter	1							Day avg. bout length
χ2 period	male	FBgn0001297	kay			1				1	Waking activity CVE
MESA period	female	FBgn0001297	kay			1	1			1	Waking activity CVE
χ2 period	male	FBgn0033494	KCNQ		1						Night sleep
MESA period	female	FBgn0033494	KCNQ	1			1				Night sleep
χ2 period	male	FBgn0033494	KCNQ		1						Night sleep CVE
MESA period	female	FBgn0033494	KCNQ	1			1				Night sleep CVE
χ2 period	male	FBgn0028370	kek3					1			Day avg. bout length
MESA period	female	FBgn0028370	kek3			1			1	1	Day avg. bout length
MESA period	female	FBgn0031016	kek5			1		1			Day avg. bout length
MESA period	male	FBgn0031016	kek5			1					Day avg. bout length
MESA period	female	FBgn0031016	kek5			1		1			Night sleep CVE
MESA period	male	FBgn0031016	kek5			1					Night sleep CVE
MESA period	female	FBgn0031016	kek5			1		1			Waking activity
MESA period	male	FBgn0031016	kek5			1					Waking activity
MESA period	female	FBgn0031016	kek5			1		1			Waking activity CVE
MESA period	male	FBgn0031016	kek5			1					Waking activity CVE
χ2 period	male	FBgn0262127	kibra				1				Waking activity CVE
MESA period	female	FBgn0262127	kibra	1		1					Waking activity CVE
χ2 period	male	FBgn0015721	king-tubby			1					Night sleep CVE
MESA period	female	FBgn0015721	king-tubby	1		1				1	Night sleep CVE
χ2 period	male	FBgn0015721	king-tubby			1					Waking activity CVE
MESA period	female	FBgn0015721	king-tubby	1		1				1	Waking activity CVE
χ2 period	male	FBgn0028369	kirre			1					Day avg. bout length
MESA period	female	FBgn0028369	kirre	1		1	1	1		1	Day avg. bout length
RI	female	FBgn0028369	kirre			1					Day avg. bout length
χ2 period	male	FBgn0028369	kirre			1					Night sleep CVE
MESA period	female	FBgn0028369	kirre	1		1	1	1		1	Night sleep CVE
RI	female	FBgn0028369	kirre			1					Night sleep CVE
χ2 period	male	FBgn0028369	kirre			1					Waking activity
MESA period	female	FBgn0028369	kirre	1		1	1	1		1	Waking activity
RI	female	FBgn0028369	kirre			1					Waking activity
χ2 period	male	FBgn0028369	kirre			1					Waking activity CVE
MESA period	female	FBgn0028369	kirre	1		1	1	1		1	Waking activity CVE
RI	female	FBgn0028369	kirre			1					Waking activity CVE
χ2 period	male	FBgn0001316	klar			1					Waking activity
MESA period	female	FBgn0001316	klar	1		1	1	1		1	Waking activity
MESA period	male	FBgn0001316	klar					1			Waking activity
χ2 period	male	FBgn0001316	klar			1					Waking activity CVE
MESA period	female	FBgn0001316	klar	1		1	1	1		1	Waking activity CVE
MESA period	male	FBgn0001316	klar					1			Waking activity CVE
χ2 period	male	FBgn0017590	klg			1					Night sleep CVE
MESA period	female	FBgn0017590	klg	1		1					Night sleep CVE
RI	male	FBgn0017590	klg	1							Night sleep CVE
χ2 period	male	FBgn0032243	Klp31E			1					Waking activity CVE
MESA period	female	FBgn0032243	Klp31E			1			1		Waking activity CVE
MESA period	female	FBgn0013469	klu	1		1					Day avg. bout length
MESA period	female	FBgn0013469	klu	1		1					Waking activity
MESA period	female	FBgn0020647	KrT95D			1					Waking activity CVE
χ2 period	female	FBgn0039688	Kul						1		Day avg. bout length
MESA period	female	FBgn0259984	kuz			1			1	1	Day avg. bout length
RI	male	FBgn0259984	kuz			1					Day avg. bout length
MESA period	female	FBgn0259984	kuz			1			1	1	Day bout number CVE
RI	male	FBgn0259984	kuz			1					Day bout number CVE
MESA period	female	FBgn0259984	kuz			1			1	1	Night sleep CVE
RI	male	FBgn0259984	kuz			1					Night sleep CVE
MESA period	female	FBgn0259984	kuz			1			1	1	Waking activity CVE
RI	male	FBgn0259984	kuz			1					Waking activity CVE
MESA period	female	FBgn0001332	L							1	Day avg. bout length
MESA period	female	FBgn0028341	l(1)G0232			1					Night sleep CVE
MESA period	female	FBgn0261534	l(2)34Fc	1							Waking activity CVE
MESA period	female	FBgn0013576	l(3)82Fd			1	1				Night sleep CVE
MESA period	female	FBgn0013576	l(3)82Fd			1	1				Waking activity
MESA period	female	FBgn0013576	l(3)82Fd			1	1				Waking activity CVE
MESA period	female	FBgn0010238	Lac			1				1	Waking activity
χ2 period	male	FBgn0016031	lama					1			Waking activity CVE
MESA period	female	FBgn0261800	LanB1			1					Night sleep CVE
χ2 period	male	FBgn0000464	Lar						1	1	Waking activity CVE
MESA period	female	FBgn0000464	Lar	1		1				1	Waking activity CVE
MESA period	female	FBgn0063485	Lasp			1		1			Waking activity CVE
MESA period	male	FBgn0063485	Lasp					1			Waking activity CVE
MESA period	female	FBgn0002543	lea			1					Waking activity CVE
χ2 period	male	FBgn0051072	Lerp			1					Day avg. bout length
MESA period	female	FBgn0051072	Lerp			1					Day avg. bout length
χ2 period	male	FBgn0051072	Lerp			1					Night sleep CVE
MESA period	female	FBgn0051072	Lerp			1					Night sleep CVE
χ2 period	male	FBgn0051072	Lerp			1					Waking activity CVE
MESA period	female	FBgn0051072	Lerp			1					Waking activity CVE
MESA period	female	FBgn0041111	lilli				1				Night sleep CVE
MESA period	female	FBgn0041111	lilli				1				Waking activity CVE
χ2 period	male	FBgn0026411	Lim1							1	Day avg. bout length
MESA period	female	FBgn0026411	Lim1	1		1					Day avg. bout length
χ2 period	male	FBgn0026411	Lim1							1	Waking activity CVE
MESA period	female	FBgn0026411	Lim1	1		1					Waking activity CVE
MESA period	female	FBgn0035610	Lkr			1		1			Waking activity CVE
MESA period	female	FBgn0005630	lola	1		1	1				Day avg. bout length
MESA period	female	FBgn0005630	lola	1		1	1				Night sleep CVE
MESA period	female	FBgn0066101	LpR1			1		1			Night sleep CVE
χ2 period	male	FBgn0034540	Lrt			1					Night sleep
χ2 period	male	FBgn0034540	Lrt			1					Night sleep CVE
χ2 period	male	FBgn0040765	luna							1	Waking activity CVE
MESA period	female	FBgn0040765	luna			1				1	Waking activity CVE
χ2 period	male	FBgn0002576	lz			1					Waking activity CVE
MESA period	female	FBgn0002576	lz	1		1					Waking activity CVE
MESA period	female	FBgn0002577	m	1		1					Waking activity CVE
MESA period	female	FBgn0002643	mam	1		1			1	1	Day avg. bout length
MESA period	female	FBgn0002643	mam	1		1			1	1	Waking activity CVE
MESA period	female	FBgn0017578	Max				1				Waking activity CVE
MESA period	female	FBgn0015513	mbc			1					Waking activity CVE
RI	male	FBgn0011656	Mef2			1					Night sleep CVE
RI	male	FBgn0011656	Mef2			1					Waking activity CVE
χ2 period	male	FBgn0261260	Megalin			1			1		Day avg. bout length
MESA period	female	FBgn0261260	Megalin	1		1				1	Day avg. bout length
χ2 period	male	FBgn0261260	Megalin			1			1		Waking activity CVE
MESA period	female	FBgn0261260	Megalin	1		1				1	Waking activity CVE
MESA period	female	FBgn0029154	Menl-1			1					Waking activity CVE
MESA period	female	FBgn0029153	Menl-2			1					Waking activity CVE
MESA period	female	FBgn0032694	MESR3			1		1			Day avg. bout length
MESA period	female	FBgn0004456	mew			1					Waking activity CVE
MESA period	female	FBgn0038294	Mf			1					Waking activity CVE
MESA period	female	FBgn0261963	mid				1				Waking activity CVE
MESA period	female	FBgn0262392	mir-1004			1					Waking activity CVE
MESA period	female	FBgn0033438	Mmp2			1		1			Waking activity CVE
χ2 period	male	FBgn0259481	Mob2							1	Waking activity CVE
MESA period	female	FBgn0259481	Mob2	1					1		Waking activity CVE
MESA period	female	FBgn0002781	mod(mdg4)	1						1	Waking activity CVE
χ2 period	male	FBgn0011661	Moe			1					Night sleep CVE
MESA period	female	FBgn0011661	Moe			1					Night sleep CVE
χ2 period	male	FBgn0011661	Moe			1					Waking activity CVE
MESA period	female	FBgn0011661	Moe			1					Waking activity CVE
MESA period	female	FBgn0260660	mp	1		1				1	Day avg. bout length
MESA period	male	FBgn0260660	mp			1					Day avg. bout length
MESA period	female	FBgn0260660	mp	1		1				1	Night sleep CVE
MESA period	male	FBgn0260660	mp			1					Night sleep CVE
MESA period	female	FBgn0260660	mp	1		1				1	Waking activity CVE
MESA period	male	FBgn0260660	mp			1					Waking activity CVE
MESA period	female	FBgn0034091	mrj			1	1				Day avg. bout length
MESA period	female	FBgn0032456	MRP	1				1			Day bout number CVE
MESA period	female	FBgn0032456	MRP	1				1			Day sleep CVE
MESA period	female	FBgn0032456	MRP	1				1			Waking activity CVE
χ2 period	male	FBgn0052296	Mrtf			1					Day avg. bout length
MESA period	female	FBgn0052296	Mrtf			1			1		Day avg. bout length
χ2 period	male	FBgn0052296	Mrtf			1					Waking activity CVE
MESA period	female	FBgn0052296	Mrtf			1			1		Waking activity CVE
MESA period	female	FBgn0011666	msi	1		1					Day avg. bout length
MESA period	male	FBgn0011666	msi			1					Day avg. bout length
MESA period	female	FBgn0011666	msi	1		1					Night sleep CVE
MESA period	male	FBgn0011666	msi			1					Night sleep CVE
MESA period	female	FBgn0011666	msi	1		1					Waking activity CVE
MESA period	male	FBgn0011666	msi			1					Waking activity CVE
MESA period	female	FBgn0026252	msk			1					Night sleep CVE
χ2 period	male	FBgn0005616	msl-2			1					Waking activity CVE
MESA period	female	FBgn0005616	msl-2			1					Waking activity CVE
MESA period	female	FBgn0010909	msn			1	1				Waking activity
χ2 period	male	FBgn0261836	Msp-300			1			1		Day bout number CVE
MESA period	female	FBgn0261836	Msp-300			1				1	Day bout number CVE
χ2 period	male	FBgn0261836	Msp-300			1			1		Night sleep CVE
MESA period	female	FBgn0261836	Msp-300			1				1	Night sleep CVE
MESA period	female	FBgn0020269	mspo			1	1				Day avg. bout length
MESA period	female	FBgn0020269	mspo			1	1				Waking activity CVE
MESA period	female	FBgn0015766	Msr-110			1					Waking activity CVE
MESA period	female	FBgn0040305	MTF-1	1		1					Day avg. bout length
MESA period	female	FBgn0023000	mth			1			1		Day avg. bout length
MESA period	female	FBgn0050018	mthl13					1			Day avg. bout length
χ2 period	male	FBgn0038642	Muc91C							1	Waking activity CVE
MESA period	female	FBgn0038642	Muc91C			1					Waking activity CVE
MESA period	female	FBgn0002873	mud					1	1		Day avg. bout length
MESA period	female	FBgn0040299	Myo28B1			1					Night sleep CVE
MESA period	female	FBgn0040299	Myo28B1			1					Waking activity CVE
MESA period	female	FBgn0086347	Myo31DF	1		1					Waking activity CVE
χ2 period	male	FBgn0010246	Myo61F							1	Waking activity
MESA period	female	FBgn0010246	Myo61F			1					Waking activity
χ2 period	male	FBgn0010246	Myo61F							1	Waking activity CVE
MESA period	female	FBgn0010246	Myo61F			1					Waking activity CVE
χ2 period	male	FBgn0036801	MYPT-75D	1		1					Day bout number CVE
χ2 period	male	FBgn0036801	MYPT-75D	1		1					Waking activity CVE
χ2 period	male	FBgn0032151	nAcRalpha-30D						1		Day avg. bout length
MESA period	female	FBgn0032151	nAcRalpha-30D	1		1	1	1		1	Day avg. bout length
RI	female	FBgn0032151	nAcRalpha-30D			1					Day avg. bout length
χ2 period	male	FBgn0032151	nAcRalpha-30D						1		Waking activity CVE
MESA period	female	FBgn0032151	nAcRalpha-30D	1		1	1	1		1	Waking activity CVE
RI	female	FBgn0032151	nAcRalpha-30D			1					Waking activity CVE
MESA period	female	FBgn0028875	nAcRalpha-34E			1		1		1	Day bout number CVE
MESA period	female	FBgn0028875	nAcRalpha-34E			1		1		1	Waking activity CVE
MESA period	female	FBgn0015519	nAcRalpha-7E			1					Day sleep CVE
MESA period	female	FBgn0015519	nAcRalpha-7E			1					Night sleep CVE
MESA period	female	FBgn0015519	nAcRalpha-7E			1					Waking activity CVE
χ2 period	male	FBgn0000036	nAcRalpha-96Aa							1	Night sleep
MESA period	female	FBgn0000036	nAcRalpha-96Aa	1		1	1		1		Night sleep
χ2 period	male	FBgn0000036	nAcRalpha-96Aa							1	Night sleep CVE
MESA period	female	FBgn0000036	nAcRalpha-96Aa	1		1	1		1		Night sleep CVE
χ2 period	male	FBgn0000036	nAcRalpha-96Aa							1	Waking activity CVE
MESA period	female	FBgn0000036	nAcRalpha-96Aa	1		1	1		1		Waking activity CVE
MESA period	female	FBgn0000039	nAcRalpha-96Ab	1							Waking activity CVE
χ2 period	male	FBgn0034797	nahoda			1					Waking activity CVE
MESA period	female	FBgn0034797	nahoda			1	1				Waking activity CVE
MESA period	female	FBgn0036279	Ncc69			1					Day avg. bout length
MESA period	female	FBgn0036279	Ncc69			1					Night sleep CVE
MESA period	female	FBgn0028704	Nckx30C			1					Day avg. bout length
RI	female	FBgn0028704	Nckx30C			1					Day avg. bout length
RI	male	FBgn0028704	Nckx30C			1					Day avg. bout length
MESA period	female	FBgn0028704	Nckx30C			1					Night sleep CVE
RI	female	FBgn0028704	Nckx30C			1					Night sleep CVE
RI	male	FBgn0028704	Nckx30C			1					Night sleep CVE
MESA period	female	FBgn0004374	neb			1					Waking activity CVE
RI	female	FBgn0004374	neb							1	Waking activity CVE
χ2 period	male	FBgn0004842	NepYr	1						1	Day avg. bout length
MESA period	female	FBgn0004842	NepYr			1					Day avg. bout length
MESA period	male	FBgn0004842	NepYr							1	Day avg. bout length
χ2 period	male	FBgn0004842	NepYr	1						1	Waking activity CVE
MESA period	female	FBgn0004842	NepYr			1					Waking activity CVE
MESA period	male	FBgn0004842	NepYr							1	Waking activity CVE
χ2 period	male	FBgn0015774	NetB							1	Day avg. bout length
MESA period	female	FBgn0015774	NetB					1		1	Day avg. bout length
MESA period	female	FBgn0002932	neur			1					Waking activity CVE
MESA period	female	FBgn0029905	Nf-YC	1							Day avg. bout length
MESA period	female	FBgn0040297	Nhe2					1			Day avg. bout length
MESA period	female	FBgn0024321	NK7.1	1		1					Night sleep CVE
χ2 period	male	FBgn0002945	nkd			1					Day bout number CVE
MESA period	female	FBgn0002945	nkd			1	1				Day bout number CVE
MESA period	female	FBgn0011817	nmo			1	1	1			Night sleep CVE
RI	male	FBgn0011817	nmo					1			Night sleep CVE
MESA period	female	FBgn0011817	nmo			1	1	1			Waking activity CVE
RI	male	FBgn0011817	nmo					1			Waking activity CVE
MESA period	female	FBgn0005771	noc			1					Waking activity CVE
MESA period	female	FBgn0037408	NPFR1							1	Waking activity CVE
MESA period	female	FBgn0085424	nub	1		1	1	1		1	Waking activity CVE
MESA period	female	FBgn0013718	nuf			1					Day avg. bout length
MESA period	female	FBgn0013718	nuf			1					Waking activity CVE
MESA period	female	FBgn0002973	numb			1					Day avg. bout length
MESA period	female	FBgn0002973	numb			1					Night sleep CVE
MESA period	female	FBgn0002973	numb			1					Waking activity CVE
MESA period	female	FBgn0039852	nyo			1					Day avg. bout length
MESA period	female	FBgn0038980	oa2			1	1				Day bout number CVE
MESA period	female	FBgn0038980	oa2			1	1				Night sleep CVE
MESA period	female	FBgn0038980	oa2			1	1				Waking activity CVE
MESA period	female	FBgn0024944	Oamb			1					Day avg. bout length
RI	female	FBgn0024944	Oamb				1				Day avg. bout length
MESA period	female	FBgn0024944	Oamb			1					Waking activity
RI	female	FBgn0024944	Oamb				1				Waking activity
MESA period	female	FBgn0032123	Oatp30B			1			1	1	Waking activity CVE
RI	female	FBgn0032433	Oatp33Ea			1					Waking activity CVE
χ2 period	male	FBgn0036732	Oatp74D			1					Waking activity CVE
MESA period	female	FBgn0036732	Oatp74D			1				1	Waking activity CVE
MESA period	female	FBgn0033573	Obp47a	1							Waking activity
MESA period	female	FBgn0031737	obst-E			1					Day bout number CVE
MESA period	female	FBgn0031737	obst-E			1					Waking activity CVE
MESA period	female	FBgn0038063	Octbeta2R	1		1					Waking activity CVE
MESA period	female	FBgn0259175	ome	1		1				1	Day avg. bout length
MESA period	male	FBgn0259175	ome			1					Day avg. bout length
MESA period	female	FBgn0259175	ome	1		1				1	Waking activity CVE
MESA period	male	FBgn0259175	ome			1					Waking activity CVE
χ2 period	male	FBgn0003002	opa			1					Night sleep CVE
MESA period	female	FBgn0003002	opa					1			Night sleep CVE
RI	female	FBgn0003002	opa			1					Night sleep CVE
χ2 period	male	FBgn0025360	Optix			1					Night sleep CVE
χ2 period	male	FBgn0028946	Or35a		1						Day bout number CVE
MESA period	female	FBgn0028946	Or35a	1				1			Day bout number CVE
MESA period	female	FBgn0035382	Or63a			1					Night sleep CVE
MESA period	female	FBgn0037427	Osi17							1	Waking activity CVE
χ2 period	female	FBgn0003016	osp	1							Night sleep CVE
MESA period	female	FBgn0003016	osp	1		1					Night sleep CVE
MESA period	male	FBgn0003016	osp			1					Night sleep CVE
MESA period	female	FBgn0259834	out			1					Day avg. bout length
MESA period	female	FBgn0259834	out			1					Waking activity
MESA period	female	FBgn0044826	Pak3	1		1					Waking activity CVE
MESA period	female	FBgn0041789	Pax			1				1	Day avg. bout length
MESA period	female	FBgn0051481	pb	1							Day bout number CVE
χ2 period	male	FBgn0003041	pbl							1	Waking activity CVE
MESA period	female	FBgn0020388	Pcaf	1							Waking activity CVE
MESA period	female	FBgn0033988	pcs			1					Night sleep CVE
χ2 period	male	FBgn0038237	Pde6			1					Day avg. bout length
MESA period	female	FBgn0038237	Pde6	1		1					Day avg. bout length
MESA period	male	FBgn0038237	Pde6					1			Day avg. bout length
χ2 period	male	FBgn0259171	Pde9			1				1	Day avg. bout length
MESA period	female	FBgn0259171	Pde9			1					Day avg. bout length
χ2 period	male	FBgn0259171	Pde9			1				1	Night sleep CVE
MESA period	female	FBgn0259171	Pde9			1					Night sleep CVE
χ2 period	male	FBgn0259171	Pde9			1				1	Waking activity CVE
MESA period	female	FBgn0259171	Pde9			1					Waking activity CVE
MESA period	female	FBgn0260753	pdfr			1				1	Day avg. bout length
MESA period	female	FBgn0260753	pdfr			1				1	Waking activity
MESA period	female	FBgn0260753	pdfr			1				1	Waking activity CVE
MESA period	female	FBgn0004394	pdm2			1	1			1	Waking activity CVE
MESA period	female	FBgn0261588	pdm3			1			1		Day avg. bout length
χ2 period	male	FBgn0021967	Pdsw			1					Waking activity CVE
MESA period	female	FBgn0021967	Pdsw			1					Waking activity CVE
MESA period	female	FBgn0003067	Pepck					1			Day avg. bout length
MESA period	female	FBgn0013563	pex1			1					Waking activity CVE
χ2 period	male	FBgn0031530	pgant2							1	Waking activity CVE
MESA period	female	FBgn0031530	pgant2			1	1	1			Waking activity CVE
MESA period	female	FBgn0031681	pgant5	1		1				1	Waking activity CVE
MESA period	female	FBgn0035976	PGRP-LC	1		1					Waking activity CVE
MESA period	female	FBgn0051015	PH4alphaPV	1							Waking activity CVE
χ2 period	male	FBgn0003079	phl						1		Day avg. bout length
MESA period	female	FBgn0013725	phyl	1		1					Night sleep CVE
MESA period	female	FBgn0261811	pico			1	1				Night sleep CVE
MESA period	female	FBgn0029881	pigs			1			1		Day avg. bout length
MESA period	female	FBgn0029881	pigs			1			1		Waking activity CVE
MESA period	female	FBgn0020521	pio			1	1				Waking activity CVE
MESA period	female	FBgn0003089	pip			1		1			Waking activity
MESA period	female	FBgn0003089	pip			1		1			Waking activity CVE
MESA period	female	FBgn0000273	Pka-C1	1		1					Waking activity CVE
MESA period	male	FBgn0000273	Pka-C1	1							Waking activity CVE
MESA period	female	FBgn0000489	Pka-C3				1				Waking activity
χ2 period	female	FBgn0003091	Pkc53E						1		Day avg. bout length
MESA period	female	FBgn0003091	Pkc53E			1					Day avg. bout length
MESA period	female	FBgn0259680	Pkcdelta	1		1	1				Waking activity CVE
MESA period	female	FBgn0038603	PKD					1			Waking activity
χ2 period	male	FBgn0025574	Pli			1					Day bout number CVE
MESA period	female	FBgn0025574	Pli			1			1		Day bout number CVE
χ2 period	male	FBgn0025574	Pli			1					Waking activity CVE
MESA period	female	FBgn0025574	Pli			1			1		Waking activity CVE
χ2 period	male	FBgn0003118	pnt	1		1					Waking activity CVE
MESA period	female	FBgn0003118	pnt			1	1			1	Waking activity CVE
MESA period	female	FBgn0086371	poly			1					Day avg. bout length
MESA period	female	FBgn0005778	PpD5			1					Night sleep CVE
MESA period	female	FBgn0003137	Ppn			1					Night sleep CVE
MESA period	female	FBgn0029723	Proc-R					1			Day avg. bout length
MESA period	female	FBgn0029723	Proc-R					1			Night sleep CVE
MESA period	female	FBgn0029723	Proc-R					1			Waking activity CVE
MESA period	female	FBgn0045038	Proct						1		Waking activity CVE
MESA period	female	FBgn0026189	prominin-like			1					Waking activity CVE
χ2 period	female	FBgn0261362	proPO-A1						1		Night sleep CVE
MESA period	female	FBgn0040752	Prosap	1		1	1				Day avg. bout length
MESA period	female	FBgn0040752	Prosap	1		1	1				Day bout number CVE
MESA period	female	FBgn0040752	Prosap	1		1	1				Waking activity CVE
MESA period	female	FBgn0011474	pr-set7			1					Night sleep CVE
MESA period	female	FBgn0011474	pr-set7			1					Waking activity CVE
MESA period	female	FBgn0005624	Psc			1					Night sleep CVE
MESA period	female	FBgn0003892	ptc				1	1			Waking activity CVE
MESA period	female	FBgn0004370	Ptp10D			1				1	Night sleep
MESA period	female	FBgn0004370	Ptp10D			1				1	Night sleep CVE
χ2 period	female	FBgn0003138	Ptp61F			1					Day avg. bout length
χ2 period	male	FBgn0003138	Ptp61F	1		1					Day avg. bout length
MESA period	female	FBgn0003138	Ptp61F	1	1	1	1			1	Day avg. bout length
χ2 period	female	FBgn0003138	Ptp61F			1					Day sleep CVE
χ2 period	male	FBgn0003138	Ptp61F	1		1					Day sleep CVE
MESA period	female	FBgn0003138	Ptp61F	1	1	1	1			1	Day sleep CVE
χ2 period	female	FBgn0003138	Ptp61F			1					Waking activity
χ2 period	male	FBgn0003138	Ptp61F	1		1					Waking activity
MESA period	female	FBgn0003138	Ptp61F	1	1	1	1			1	Waking activity
χ2 period	female	FBgn0003138	Ptp61F			1					Waking activity CVE
χ2 period	male	FBgn0003138	Ptp61F	1		1					Waking activity CVE
MESA period	female	FBgn0003138	Ptp61F	1	1	1	1			1	Waking activity CVE
χ2 period	male	FBgn0004369	Ptp99A			1					Night sleep CVE
MESA period	female	FBgn0004369	Ptp99A	1		1	1			1	Night sleep CVE
χ2 period	male	FBgn0004369	Ptp99A			1					Waking activity
MESA period	female	FBgn0004369	Ptp99A	1		1	1			1	Waking activity
χ2 period	male	FBgn0004369	Ptp99A			1					Waking activity CVE
MESA period	female	FBgn0004369	Ptp99A	1		1	1			1	Waking activity CVE
MESA period	female	FBgn0020912	Ptx1	1							Waking activity CVE
MESA period	female	FBgn0243512	puc							1	Waking activity CVE
χ2 period	female	FBgn0003165	pum						1		Waking activity CVE
χ2 period	male	FBgn0003165	pum			1			1		Waking activity CVE
MESA period	female	FBgn0003165	pum	1		1		1	1		Waking activity CVE
MESA period	female	FBgn0031888	Pvf2			1	1			1	Day bout number CVE
χ2 period	female	FBgn0085407	Pvf3			1					Night sleep CVE
MESA period	female	FBgn0085407	Pvf3	1		1		1			Night sleep CVE
χ2 period	female	FBgn0085407	Pvf3			1					Waking activity CVE
MESA period	female	FBgn0085407	Pvf3	1		1		1			Waking activity CVE
χ2 period	male	FBgn0053207	pxb			1					Waking activity CVE
MESA period	female	FBgn0053207	pxb	1							Waking activity CVE
χ2 period	female	FBgn0011828	Pxn					1			Day avg. bout length
MESA period	female	FBgn0011828	Pxn	1		1	1				Day avg. bout length
MESA period	female	FBgn0260499	qvr			1					Night sleep CVE
MESA period	female	FBgn0005586	Rab3			1					Day avg. bout length
χ2 period	male	FBgn0032782	Rab9			1					Waking activity CVE
χ2 period	male	FBgn0020618	Rack1			1					Night sleep CVE
MESA period	female	FBgn0003209	raw			1					Day avg. bout length
MESA period	female	FBgn0003209	raw			1					Waking activity CVE
MESA period	female	FBgn0261549	rdgA	1		1	1			1	Night sleep CVE
MESA period	female	FBgn0261549	rdgA	1		1	1			1	Waking activity CVE
χ2 period	male	FBgn0004244	Rdl							1	Day avg. bout length
MESA period	female	FBgn0004244	Rdl			1	1		1		Day avg. bout length
χ2 period	male	FBgn0004244	Rdl							1	Waking activity CVE
MESA period	female	FBgn0004244	Rdl			1	1		1		Waking activity CVE
MESA period	female	FBgn0011829	Ret					1			Day avg. bout length
χ2 period	male	FBgn0031814	retm			1		1			Night sleep CVE
MESA period	female	FBgn0031814	retm	1							Night sleep CVE
MESA period	female	FBgn0085426	Rgk3	1		1	1	1			Day avg. bout length
MESA period	female	FBgn0085426	Rgk3	1		1	1	1			Night sleep CVE
MESA period	female	FBgn0085426	Rgk3	1		1	1	1			Waking activity CVE
MESA period	female	FBgn0033310	rgr			1					Waking activity CVE
χ2 period	female	FBgn0260442	rhea						1		Waking activity CVE
MESA period	female	FBgn0260442	rhea			1				1	Waking activity CVE
MESA period	male	FBgn0260442	rhea					1			Waking activity CVE
χ2 period	male	FBgn0004635	rho			1					Waking activity CVE
MESA period	female	FBgn0036518	RhoGAP71E			1					Waking activity CVE
χ2 period	male	FBgn0038747	RhoGAP92B							1	Day avg. bout length
χ2 period	male	FBgn0026375	RhoGAPp190							1	Night sleep CVE
MESA period	female	FBgn0014380	RhoL			1					Day avg. bout length
χ2 period	male	FBgn0053547	Rim			1				1	Waking activity CVE
MESA period	female	FBgn0053547	Rim	1		1	1	1	1		Waking activity CVE
MESA period	female	FBgn0003255	rk			1	1				Night sleep CVE
MESA period	female	FBgn0051719	RluA-1			1					Day bout number CVE
MESA period	female	FBgn0005631	robo			1					Waking activity CVE
MESA period	female	FBgn0044020	Roc2	1		1			1		Night sleep CVE
χ2 period	female	FBgn0041096	rols						1		Day avg. bout length
χ2 period	male	FBgn0041096	rols			1					Day avg. bout length
MESA period	female	FBgn0041096	rols	1		1	1	1		1	Day avg. bout length
MESA period	male	FBgn0041096	rols			1					Day avg. bout length
χ2 period	female	FBgn0041096	rols						1		Waking activity CVE
χ2 period	male	FBgn0041096	rols			1					Waking activity CVE
MESA period	female	FBgn0041096	rols	1		1	1	1		1	Waking activity CVE
MESA period	male	FBgn0041096	rols			1					Waking activity CVE
χ2 period	male	FBgn0015805	Rpd3							1	Waking activity CVE
MESA period	female	FBgn0015805	Rpd3			1					Waking activity CVE
MESA period	female	FBgn0039406	RpL34a			1					Waking activity CVE
MESA period	female	FBgn0003295	ru	1							Waking activity
MESA period	female	FBgn0003295	ru	1							Waking activity CVE
χ2 period	male	FBgn0003300	run			1					Day avg. bout length
χ2 period	male	FBgn0259162	RunxB			1					Day avg. bout length
MESA period	female	FBgn0259162	RunxB					1			Day avg. bout length
χ2 period	male	FBgn0259162	RunxB			1					Night sleep
MESA period	female	FBgn0259162	RunxB					1			Night sleep
χ2 period	male	FBgn0259162	RunxB			1					Night sleep CVE
MESA period	female	FBgn0259162	RunxB					1			Night sleep CVE
MESA period	female	FBgn0003301	rut			1					Waking activity CVE
MESA period	female	FBgn0020617	Rx			1					Night sleep CVE
MESA period	male	FBgn0020617	Rx							1	Night sleep CVE
MESA period	female	FBgn0003310	S			1		1			Day avg. bout length
MESA period	female	FBgn0003310	S			1		1			Waking activity CVE
χ2 period	male	FBgn0015806	S6k	1							Day avg. bout length
MESA period	female	FBgn0015806	S6k			1	1			1	Day avg. bout length
χ2 period	male	FBgn0015806	S6k	1							Waking activity CVE
MESA period	female	FBgn0015806	S6k			1	1			1	Waking activity CVE
MESA period	female	FBgn0261648	salm			1					Night sleep CVE
MESA period	female	FBgn0261648	salm			1					Waking activity CVE
MESA period	female	FBgn0032330	Samuel	1		1				1	Waking activity CVE
χ2 period	male	FBgn0034408	sano	1							Day avg. bout length
MESA period	female	FBgn0034408	sano	1		1	1				Day avg. bout length
χ2 period	male	FBgn0034408	sano	1							Night sleep CVE
MESA period	female	FBgn0034408	sano	1		1	1				Night sleep CVE
χ2 period	male	FBgn0034408	sano	1							Waking activity
MESA period	female	FBgn0034408	sano	1		1	1				Waking activity
χ2 period	male	FBgn0034408	sano	1							Waking activity CVE
MESA period	female	FBgn0034408	sano	1		1	1				Waking activity CVE
MESA period	female	FBgn0013334	Sap47	1		1					Night sleep CVE
MESA period	female	FBgn0013334	Sap47	1		1					Waking activity CVE
χ2 period	male	FBgn0010575	sbb			1					Day bout number CVE
MESA period	female	FBgn0010575	sbb	1		1	1		1		Day bout number CVE
χ2 period	male	FBgn0010575	sbb			1					Night sleep CVE
MESA period	female	FBgn0010575	sbb	1		1	1		1		Night sleep CVE
MESA period	female	FBgn0003326	sca							1	Night sleep CVE
χ2 period	male	FBgn0032013	Scgalpha			1					Waking activity CVE
MESA period	female	FBgn0260936	scny					1			Waking activity CVE
MESA period	female	FBgn0035390	scramb2			1		1			Waking activity CVE
MESA period	female	FBgn0004880	scrt			1					Waking activity CVE
χ2 period	male	FBgn0015541	sda			1			1	1	Waking activity CVE
MESA period	female	FBgn0015541	sda			1			1		Waking activity CVE
χ2 period	male	FBgn0010415	Sdc			1					Day avg. bout length
MESA period	female	FBgn0010415	Sdc			1		1			Day avg. bout length
χ2 period	male	FBgn0010415	Sdc			1					Night sleep CVE
MESA period	female	FBgn0010415	Sdc			1		1			Night sleep CVE
χ2 period	male	FBgn0010415	Sdc			1					Waking activity CVE
MESA period	female	FBgn0010415	Sdc			1		1			Waking activity CVE
χ2 period	female	FBgn0011259	Sema-1a			1					Night sleep CVE
χ2 period	male	FBgn0011259	Sema-1a			1				1	Night sleep CVE
MESA period	female	FBgn0011259	Sema-1a	1		1					Night sleep CVE
χ2 period	female	FBgn0011259	Sema-1a			1					Waking activity CVE
χ2 period	male	FBgn0011259	Sema-1a			1				1	Waking activity CVE
MESA period	female	FBgn0011259	Sema-1a	1		1					Waking activity CVE
MESA period	female	FBgn0016059	Sema-1b			1		1			Waking activity CVE
MESA period	female	FBgn0011260	Sema-2a			1				1	Day avg. bout length
MESA period	female	FBgn0011260	Sema-2a			1				1	Day bout number CVE
MESA period	female	FBgn0011260	Sema-2a			1				1	Night sleep CVE
MESA period	female	FBgn0011260	Sema-2a			1				1	Waking activity CVE
MESA period	female	FBgn0051632	sens-2			1				1	Waking activity CVE
MESA period	female	FBgn0028991	seq			1					Waking activity CVE
MESA period	female	FBgn0020251	sfl			1	1			1	Waking activity CVE
χ2 period	female	FBgn0003380	Sh			1					Day avg. bout length
MESA period	female	FBgn0003380	Sh	1		1					Day avg. bout length
χ2 period	female	FBgn0003380	Sh			1					Day bout number CVE
MESA period	female	FBgn0003380	Sh	1		1					Day bout number CVE
χ2 period	female	FBgn0003380	Sh			1					Day sleep CVE
MESA period	female	FBgn0003380	Sh	1		1					Day sleep CVE
χ2 period	female	FBgn0003380	Sh			1					Night sleep CVE
MESA period	female	FBgn0003380	Sh	1		1					Night sleep CVE
MESA period	female	FBgn0003382	sha			1	1				Day avg. bout length
MESA period	female	FBgn0262593	Shab	1		1				1	Day avg. bout length
MESA period	female	FBgn0262593	Shab	1		1				1	Waking activity CVE
χ2 period	male	FBgn0085387	shakB			1				1	Day avg. bout length
MESA period	female	FBgn0085387	shakB			1				1	Day avg. bout length
RI	female	FBgn0085387	shakB					1			Day avg. bout length
MESA period	female	FBgn0003386	Shaw			1		1			Waking activity CVE
χ2 period	male	FBgn0052423	shep	1							Night sleep CVE
MESA period	female	FBgn0052423	shep	1		1	1	1			Night sleep CVE
χ2 period	male	FBgn0052423	shep	1							Waking activity
MESA period	female	FBgn0052423	shep	1		1	1	1			Waking activity
MESA period	female	FBgn0013733	shot	1		1					Day avg. bout length
MESA period	female	FBgn0013733	shot	1		1					Day bout number CVE
MESA period	female	FBgn0013733	shot	1		1					Night sleep CVE
MESA period	female	FBgn0013733	shot	1		1					Waking activity CVE
MESA period	female	FBgn0016061	side			1	1			1	Day avg. bout length
MESA period	female	FBgn0016061	side			1	1			1	Night sleep CVE
MESA period	female	FBgn0085447	sif	1		1				1	Night sleep CVE
MESA period	female	FBgn0022764	Sin3A	1		1				1	Day avg. bout length
χ2 period	male	FBgn0026179	siz			1					Day bout number CVE
MESA period	female	FBgn0026179	siz			1					Day bout number CVE
RI	male	FBgn0026179	siz						1		Day bout number CVE
χ2 period	male	FBgn0051163	SKIP			1					Night sleep CVE
MESA period	female	FBgn0051163	SKIP	1		1	1	1			Night sleep CVE
χ2 period	male	FBgn0051163	SKIP			1					Waking activity CVE
MESA period	female	FBgn0051163	SKIP	1		1	1	1			Waking activity CVE
MESA period	female	FBgn0023423	slmb			1			1		Day sleep CVE
MESA period	female	FBgn0003429	slo	1		1		1	1	1	Night sleep CVE
MESA period	female	FBgn0003429	slo	1		1		1	1	1	Waking activity CVE
MESA period	female	FBgn0030018	slpr			1					Waking activity CVE
χ2 period	male	FBgn0003435	sm					1			Day avg. bout length
MESA period	female	FBgn0003435	sm					1		1	Day avg. bout length
χ2 period	male	FBgn0003435	sm					1			Night sleep CVE
MESA period	female	FBgn0003435	sm					1		1	Night sleep CVE
[truncated: 187 more rows]

## Sheet: Table S9
Gene Symbol	Main effect SNP	SNP located near E-box	Epistatic SNP	Predicted to interact with	Gene Name	Known role in circadian clock	Primer sequences	Circadian trait
[truncated: 45 more rows]

[truncated: 8 more sheets: Table S10, Table S11, Table S12, Table S13, Table S14, Table S15., Table S16., Table S17.]
